# Supplementary material for: Development and evaluation of 4WSS electric-driven chassis for high-clearance sprayer
Source: Front Plant Sci. 2023 Sep 28;14:1258744. doi: 10.3389/fpls.2023.1258744 (PMC10568742; doi:10.3389/fpls.2023.1258744)
Supplement: Supplementary file 1 [file DataSheet_1.zip]

Archive with 3 entries (3 files):
- angle_data.csv
- speed_four.csv
- acc.csv
