# Supplementary material for: Development and evaluation of 4WSS electric-driven chassis for high-clearance sprayer
Source: Front Plant Sci. 2023 Sep 28;14:1258744. doi: 10.3389/fpls.2023.1258744 (PMC10568742; doi:10.3389/fpls.2023.1258744)
Supplement: Supplementary file 1 [file DataSheet_1.zip › angle_data.csv]

times	goal angle	0.4	0.6	0.8	1.0	1.2	1.4	1.6	1.8	2.0
0.0	0.0	-0.007	-0.215	-0.065	-0.072	-0.076	-0.176	-0.216	-0.209	-0.19379999999999997
0.05000000000000071	0.0	-0.105	-0.201	-0.048	-0.393	-0.143	-0.186	-0.248	-0.247	-0.26885
0.09999999999999964	0.0	-0.065	-0.243	-0.053	-0.2	-0.257	-0.347	-0.321	-0.291	-0.23084999999999997
0.15000000000000036	0.0	-0.142	-0.289	-0.007	-0.308	-0.116	-0.396	-0.287	-0.133	-0.27549999999999997
0.20000000000000107	0.0	-0.104	-0.155	0.024	-0.325	-0.112	-0.331	-0.33	-0.1	-0.28785
0.25	0.0	0.034	-0.188	0.0	-0.27	-0.054	-0.354	-0.3	-0.272	-0.27075
0.3000000000000007	0.0	-0.211	-0.119	0.114	-0.257	-0.12	-0.178	-0.273	-0.156	-0.33819999999999995
0.34999999999999964	0.0	-0.181	-0.193	0.107	-0.263	-0.146	-0.337	-0.298	-0.08	-0.28404999999999997
0.40000000000000036	0.0	-0.246	-0.066	0.16	-0.207	-0.071	-0.318	-0.322	-0.353	-0.3116
0.45000000000000107	0.0	-0.156	-0.077	0.05	-0.123	-0.084	-0.277	-0.181	-0.2	-0.23465
0.5	0.0	-0.093	-0.166	0.056	-0.209	-0.057	-0.272	-0.267	-0.127	-0.24795
0.5500000000000007	0.0	-0.124	-0.128	-0.022	-0.078	-0.02	-0.287	-0.106	-0.202	-0.22704999999999997
0.5999999999999996	0.0	-0.153	-0.135	-0.083	-0.109	0.014	-0.278	-0.132	-0.324	-0.2565
0.6500000000000004	0.0	-0.144	-0.139	-0.006	-0.275	0.003	-0.223	-0.135	-0.341	-0.2223
0.7000000000000011	0.0	-0.084	-0.099	-0.051	-0.246	-0.066	-0.155	-0.317	-0.135	-0.20425
0.75	0.0	-0.108	-0.093	-0.036	-0.174	-0.001	-0.222	-0.259	-0.172	-0.2299
0.8000000000000007	0.0	-0.093	-0.04	-0.138	-0.195	-0.102	-0.241	-0.321	-0.28	-0.17765
0.8499999999999996	0.0	-0.074	-0.209	-0.033	-0.331	-0.074	-0.264	-0.364	-0.317	-0.32015
0.9000000000000004	0.0	-0.187	-0.31	-0.13	-0.292	-0.142	-0.219	-0.257	-0.328	-0.2014
0.9500000000000011	0.0	-0.113	-0.25	-0.103	-0.351	-0.065	-0.154	-0.224	-0.266	-0.19569999999999999
1.0	24.0	-0.064	-0.372	-0.105	-0.362	-0.152	-0.23	-0.255	-0.2	-0.2888
1.0500000000000007	24.0	-0.012	-0.391	-0.151	-0.403	-0.149	-0.247	-0.272	-0.241	-0.22704999999999997
1.0999999999999996	24.0	-0.063	-0.362	-0.066	-0.329	-0.069	-0.246	-0.249	-0.198	-0.3097
1.1500000000000004	24.0	-0.138	-0.343	-0.048	-0.373	-0.057	-0.216	-0.293	-0.236	-0.1805
1.200000000000001	24.0	-0.205	-0.393	-0.098	-0.279	0.024	-0.33	-0.244	-0.319	-0.13584999999999997
1.25	24.0	-0.229	-0.365	-0.04	-0.108	0.086	-0.081	-0.102	-0.066	-0.1273
1.3000000000000007	24.0	-0.053	-0.181	0.231	0.041	0.329	0.078	0.18	0.368	0.20995
1.3499999999999996	24.0	0.067	0.066	0.568	0.511	0.77	0.504	0.745	0.953	0.6763999999999999
1.4000000000000004	24.0	0.412	0.392	0.886	0.808	1.107	1.105	1.452	1.648	1.43735
1.450000000000001	24.0	0.858	0.935	1.418	1.338	1.662	1.839	2.23	2.618	2.15365
1.5000000000000018	24.0	1.258	1.528	1.966	1.825	2.381	2.547	3.217	3.569	3.1673
1.549999999999999	24.0	1.646	2.261	2.653	2.558	3.104	3.517	4.06	4.511	4.0146999999999995
1.5999999999999996	24.0	2.111	2.881	3.344	3.16	3.77	4.473	4.952	5.441	5.1167
1.6500000000000004	24.0	2.526	3.617	3.983	3.821	4.682	5.343	5.915	6.561	6.004
1.700000000000001	24.0	3.142	4.47	4.827	4.525	5.553	6.329	6.857	7.561	6.9216999999999995
1.7500000000000018	24.0	3.715	5.072	5.485	5.162	6.244	7.207	7.755	8.575	7.987599999999999
1.799999999999999	24.0	4.378	5.708	6.066	5.948	7.164	8.03	8.926	9.554	8.81125
1.8499999999999996	24.0	5.078	6.51	6.716	6.682	8.026	8.866	9.607	10.566	9.94935
1.9000000000000004	24.0	6.041	7.21	7.366	7.761	8.92	9.879	10.484	11.48	10.8737
1.950000000000001	24.0	7.185	8.083	8.185	8.53	9.775	10.574	11.408	12.429	11.5634
2.0000000000000018	24.0	8.303	8.939	8.891	9.442	10.703	11.241	12.05	13.273	12.37375
2.049999999999999	24.0	9.318	9.499	9.774	10.281	11.466	12.139	12.975	14.008	12.965599999999998
2.0999999999999996	24.0	10.204	10.331	10.524	11.001	12.385	12.772	13.583	14.543	13.66765
2.1500000000000004	24.0	11.051	11.192	11.323	11.879	13.064	13.388	14.163	15.17	14.172099999999999
2.200000000000001	24.0	11.923	11.818	12.155	12.614	13.882	13.975	14.69	15.697	14.7972
2.2500000000000018	24.0	12.645	12.575	12.853	13.44	14.657	14.599	15.276	16.162	15.20095
2.299999999999999	24.0	13.443	13.229	13.622	14.285	15.315	15.18	15.726	16.627	15.53155
2.3499999999999996	24.0	14.172	13.908	14.213	15.036	16.098	15.711	16.079	16.903	15.81275
2.4000000000000004	24.0	14.986	14.531	15.033	15.875	16.673	16.227	16.589	17.11	16.065450000000002
2.450000000000001	24.0	15.552	15.088	15.666	16.544	17.325	16.73	16.903	17.232	16.26495
2.5000000000000018	24.0	16.391	15.768	16.36	17.276	17.844	17.039	17.104	17.467	16.61075
2.549999999999999	24.0	17.011	16.451	16.906	17.787	18.254	17.461	17.328	17.677	16.79125
2.5999999999999996	24.0	17.616	17.09	17.686	18.467	18.775	17.819	17.637	17.876	17.12565
2.6500000000000004	24.0	18.286	17.51	18.429	18.928	19.099	18.305	17.856	17.904	17.35745
2.700000000000001	24.0	18.886	18.025	18.876	19.602	19.473	18.734	18.023	18.264	17.59115
2.7500000000000018	24.0	19.42	18.61	19.405	20.156	19.827	18.982	18.462	18.461	17.94455
2.799999999999999	24.0	19.957	19.124	20.051	20.566	20.243	19.185	18.605	18.528	18.03575
2.8499999999999996	24.0	20.342	19.809	20.516	20.949	20.509	19.464	18.852	18.708	18.2305
2.9000000000000004	24.0	20.76	20.101	21.008	21.243	20.816	19.716	19.011	18.893	18.40625
2.950000000000001	24.0	21.22	20.656	21.463	21.494	21.179	19.997	19.28	19.0	18.7549
3.0000000000000018	24.0	21.434	21.027	21.84	21.769	21.268	20.14	19.476	19.223	18.780549999999998
3.049999999999999	24.0	21.746	21.552	22.299	22.02	21.564	20.237	19.658	19.375	19.11875
3.0999999999999996	24.0	22.025	22.213	22.539	22.118	21.799	20.521	19.83	19.589	19.08075
3.1500000000000004	24.0	22.32	22.601	22.896	22.296	22.062	20.535	20.035	19.913	19.227999999999998
3.200000000000001	24.0	22.602	22.958	23.246	22.441	22.352	20.761	20.343	20.131	19.520599999999998
3.2500000000000018	24.0	22.804	23.166	23.367	22.637	22.24	20.982	20.346	20.326	19.63555
3.299999999999999	24.0	22.825	23.562	23.486	22.74	22.546	21.151	20.466	20.351	19.852149999999998
3.3499999999999996	24.0	23.025	23.811	23.521	22.768	22.566	21.098	20.613	20.621	19.9747
3.4000000000000004	24.0	23.139	24.006	23.509	22.898	22.58	21.126	20.712	20.705	20.04975
3.450000000000001	24.0	23.285	24.246	23.587	22.989	22.754	21.331	20.879	20.921	20.291999999999998
3.5000000000000018	24.0	23.42	24.336	23.822	22.919	22.831	21.467	20.803	21.058	20.402199999999997
3.549999999999999	24.0	23.285	24.395	23.765	22.819	22.907	21.573	21.0	21.18	20.4687
3.5999999999999996	24.0	23.41	24.507	23.822	22.857	22.865	21.697	21.035	21.354	20.75465
3.6500000000000004	24.0	23.448	24.635	23.87	23.014	22.951	21.777	21.2	21.544	20.89715
3.700000000000001	24.0	23.52	24.655	23.8	22.911	22.988	21.807	21.355	21.759	21.070999999999998
3.7500000000000018	24.0	23.418	24.613	23.858	22.919	23.073	21.826	21.631	21.812	21.274299999999997
3.799999999999999	24.0	23.537	24.675	23.878	23.026	22.918	21.899	21.664	21.96	21.434849999999997
3.8499999999999996	24.0	23.584	24.634	23.866	23.021	23.099	22.083	21.838	22.156	21.5194
3.9000000000000004	24.0	23.529	24.7	23.9	23.101	23.072	22.151	21.935	22.305	21.7265
3.950000000000001	24.0	23.536	24.649	24.073	23.154	23.063	22.249	22.147	22.434	22.0172
4.000000000000002	24.0	23.515	24.715	23.843	23.117	23.155	22.315	22.313	22.599	22.17395
4.049999999999999	24.0	23.596	24.647	23.878	23.164	23.06	22.417	22.249	22.751	22.3421
4.1	24.0	23.509	24.716	23.96	23.246	23.051	22.45	22.392	22.777	22.461799999999997
4.15	24.0	23.494	24.708	23.777	23.211	23.008	22.707	22.367	22.911	22.702149999999996
4.200000000000001	24.0	23.705	24.701	23.727	23.326	23.054	22.587	22.383	23.026	22.7563
4.250000000000002	24.0	23.701	24.69	23.809	23.484	22.99	22.796	22.496	23.101	22.95675
4.299999999999999	24.0	23.59	24.707	23.734	23.422	22.991	22.734	22.584	23.129	23.05745
4.35	24.0	23.603	24.604	23.817	23.237	23.022	22.768	22.83	23.135	23.208499999999997
4.4	24.0	23.769	24.759	23.871	23.345	22.998	22.807	22.939	23.265	23.237
4.450000000000001	24.0	23.636	24.696	23.992	23.466	23.022	22.805	22.852	23.236	23.3035
4.500000000000002	24.0	23.852	24.596	23.921	23.483	22.993	22.874	22.899	23.396	23.554299999999998
4.5500000000000025	24.0	23.802	24.628	23.901	23.502	23.031	22.937	23.144	23.405	23.5961
4.6	24.0	23.78	24.65	23.898	23.414	23.055	22.994	23.142	23.322	23.55715
4.65	24.0	23.76	24.624	23.994	23.48	22.993	23.063	23.126	23.336	23.72815
4.700000000000001	24.0	23.799	24.559	23.956	23.45	23.028	23.099	23.327	23.314	23.8925
4.750000000000002	24.0	23.703	24.651	23.963	23.389	22.964	23.182	23.323	23.427	23.859249999999996
4.8000000000000025	24.0	23.796	24.723	24.032	23.483	22.945	23.256	23.374	23.386	23.97135
4.85	24.0	23.828	24.594	24.009	23.469	23.118	23.188	23.403	23.409	23.9856
4.9	24.0	23.909	24.66	24.135	23.552	23.186	23.156	23.337	23.493	24.05875
4.950000000000001	24.0	23.826	24.655	24.148	23.603	23.196	23.356	23.419	23.484	24.07965
5.000000000000002	24.0	23.798	24.789	24.073	23.625	23.164	23.321	23.416	23.57	24.103399999999997
5.0500000000000025	24.0	23.91	24.637	24.061	23.633	23.332	23.258	23.466	23.356	24.124299999999998
5.1	24.0	23.889	24.679	24.174	23.587	23.366	23.549	23.445	23.405	24.2041
5.15	24.0	23.832	24.503	24.198	23.584	23.62	23.454	23.503	23.351	24.248749999999998
5.200000000000001	24.0	23.891	24.483	24.035	23.798	23.573	23.592	23.568	23.458	24.20125
5.250000000000002	24.0	23.951	24.493	24.095	23.848	23.642	23.625	23.532	23.406	24.231650000000002
5.3000000000000025	24.0	24.104	24.535	24.067	23.878	23.739	23.597	23.579	23.54	24.270599999999998
5.35	24.0	24.035	24.4	24.112	23.79	23.8	23.607	23.652	23.614	24.2763
5.4	24.0	24.008	24.486	24.145	23.731	23.814	23.793	23.647	23.616	24.1889
5.450000000000001	24.0	24.082	24.472	24.084	23.72	23.841	23.763	23.71	23.649	24.33615
5.500000000000002	24.0	24.178	24.408	24.158	23.846	23.798	23.885	23.853	23.717	24.48245
5.5500000000000025	24.0	24.187	24.44	24.316	23.839	23.927	23.943	23.779	23.619	24.5879
5.6	24.0	24.085	24.303	24.18	23.76	23.854	23.899	23.93	23.791	24.656299999999998
5.65	24.0	24.073	24.359	24.215	23.862	23.834	23.848	23.836	23.695	24.704749999999997
5.700000000000001	24.0	24.056	24.332	24.37	23.767	23.827	23.876	24.011	23.814	24.8634
5.750000000000002	24.0	24.085	24.208	24.278	23.801	23.898	23.88	23.977	23.866	24.867199999999997
5.8000000000000025	24.0	24.148	24.327	24.254	23.699	23.899	23.768	23.968	23.818	24.98405
5.85	24.0	24.089	24.204	24.296	23.648	23.854	23.836	24.027	23.831	25.09425
5.9	24.0	24.198	24.19	24.365	23.68	23.836	23.812	24.002	23.811	25.2301
5.950000000000001	24.0	24.135	24.235	24.282	23.811	23.814	23.805	23.961	23.828	25.460949999999997
6.000000000000002	24.0	24.263	24.235	24.321	23.813	23.935	23.862	24.086	23.772	25.47045
6.0500000000000025	24.0	24.158	24.244	24.408	23.818	23.927	23.839	23.967	23.981	25.40775
6.1	24.0	24.168	24.172	24.32	23.895	23.941	23.783	24.164	23.861	25.5322
6.15	24.0	24.235	24.341	24.379	23.883	24.021	23.784	24.114	24.028	25.59015
6.200000000000001	24.0	24.135	24.211	24.332	23.741	23.975	23.877	24.073	23.966	25.4638
6.250000000000002	24.0	24.236	24.172	24.435	23.657	23.881	23.8	24.023	24.003	25.551199999999998
6.3000000000000025	24.0	24.243	24.272	24.31	23.826	23.952	23.738	24.141	24.078	25.5759
6.35	24.0	24.441	24.162	24.22	23.875	23.918	23.842	24.171	24.069	25.5949
6.4	24.0	24.497	24.203	24.151	23.872	23.944	23.659	24.13	24.015	25.6614
6.450000000000001	24.0	24.468	24.253	24.29	23.857	23.888	23.79	24.068	24.083	25.6272
6.500000000000002	24.0	24.453	24.164	24.511	23.878	23.851	24.031	23.963	24.128	25.61105
6.5500000000000025	24.0	24.516	24.174	24.246	23.917	23.836	23.857	24.057	24.173	25.646199999999997
6.6	24.0	24.494	24.149	24.297	23.964	23.872	23.786	24.027	24.333	25.63385
6.65	24.0	24.407	24.154	24.161	23.954	23.832	23.795	24.031	24.291	25.697499999999998
6.700000000000001	24.0	24.469	24.148	24.421	24.033	23.898	23.869	24.211	24.207	25.56355
6.750000000000002	24.0	24.379	24.138	24.303	24.004	23.768	23.896	24.131	24.248	25.688
6.8000000000000025	24.0	24.371	24.204	24.26	23.963	23.821	23.913	24.076	24.285	25.628149999999998
6.85	24.0	24.482	24.165	24.303	24.16	23.788	23.868	24.107	24.334	25.6481
6.9	24.0	24.42	24.118	24.241	24.156	23.861	23.826	24.028	24.274	25.7488
6.950000000000001	24.0	24.417	24.211	24.362	24.015	23.876	23.902	24.127	24.269	25.7887
7.000000000000002	24.0	24.528	24.104	24.258	24.202	23.896	23.887	24.039	24.363	25.782999999999998
7.0500000000000025	24.0	24.401	24.098	24.257	24.116	23.857	24.083	23.925	24.297	25.781100000000002
7.1	24.0	24.447	24.152	24.278	24.326	23.886	24.142	24.086	24.314	25.62245
7.15	24.0	24.461	24.128	24.361	24.305	23.961	24.014	24.061	24.349	25.582549999999998
7.200000000000001	24.0	24.487	24.089	24.353	24.308	23.814	24.037	24.017	24.304	25.690849999999998
7.250000000000002	24.0	24.55	24.213	24.343	24.282	23.927	24.031	23.994	24.517	25.658549999999998
7.3000000000000025	24.0	24.321	24.188	24.233	24.167	23.793	23.932	24.031	24.39	25.78585
7.35	24.0	24.374	24.097	24.32	24.232	23.892	23.989	24.012	24.376	25.624349999999996
7.4	24.0	24.475	24.069	24.387	24.249	23.818	23.883	24.14	24.377	25.65095
7.450000000000001	24.0	24.449	23.921	24.41	24.323	23.993	23.935	24.184	24.402	25.6063
7.500000000000002	24.0	24.496	23.998	24.17	24.287	23.839	23.922	24.192	24.421	25.73645
7.5500000000000025	24.0	24.453	24.087	24.177	24.291	23.928	24.033	24.239	24.501	25.610099999999996
7.6	24.0	24.413	24.103	24.181	24.379	24.046	24.009	24.122	24.574	25.698449999999998
7.65	24.0	24.426	24.078	24.149	24.294	23.86	23.956	24.129	24.598	25.67755
7.700000000000001	24.0	24.372	24.025	24.159	24.441	23.858	23.877	24.067	24.554	25.721249999999998
7.750000000000002	24.0	24.322	24.049	24.129	24.347	23.804	23.894	24.094	24.673	25.612
7.8000000000000025	24.0	24.298	24.016	24.272	24.459	23.833	23.957	24.107	24.647	25.701299999999996
7.85	24.0	24.357	24.077	24.109	24.293	23.972	24.036	24.103	24.69	25.713649999999998
7.9	24.0	24.251	24.167	24.06	24.377	23.985	23.993	24.094	24.535	25.535999999999998
7.950000000000001	24.0	24.226	24.284	24.232	24.373	23.937	23.983	24.201	24.656	25.3688
8.000000000000002	24.0	24.306	24.167	24.108	24.305	23.872	23.896	24.238	24.687	25.250999999999998
8.050000000000002	24.0	24.243	24.004	24.149	24.275	23.847	23.988	24.176	24.81	25.2035
8.1	24.0	24.191	24.028	24.245	24.23	23.837	23.924	24.229	24.813	25.2567
8.15	24.0	24.421	24.177	24.155	24.314	23.88	24.101	24.092	24.709	25.20825
8.200000000000001	24.0	24.361	24.209	24.141	24.395	23.966	23.998	24.236	24.791	25.1142
8.250000000000002	24.0	24.273	24.066	23.973	24.316	23.83	23.981	24.281	24.658	25.0572
8.300000000000002	24.0	24.322	23.981	24.208	24.195	23.851	23.976	24.273	24.825	24.942249999999998
8.35	24.0	24.358	23.985	24.08	24.2	23.912	24.007	24.295	24.805	24.67055
8.4	24.0	24.25	24.041	24.166	24.165	23.898	23.959	24.205	24.809	24.74845
8.450000000000001	24.0	24.273	23.968	24.072	24.167	23.856	24.042	24.295	24.888	24.65155
8.500000000000002	24.0	24.272	24.095	24.045	24.166	23.936	24.102	24.21	24.768	24.594549999999998
8.550000000000002	24.0	24.19	23.94	24.044	24.188	23.905	23.996	24.268	24.823	24.513799999999996
8.6	24.0	24.294	24.004	23.941	24.167	24.025	23.994	24.223	24.832	24.467249999999996
8.65	24.0	24.211	24.007	24.139	24.201	24.054	24.034	24.171	24.835	24.51285
8.700000000000001	24.0	24.199	24.128	24.149	24.232	24.08	24.052	24.204	24.805	24.5043
8.750000000000002	24.0	24.195	24.145	24.072	24.235	24.046	24.073	24.279	24.792	24.409299999999998
8.800000000000002	24.0	24.206	24.066	24.158	24.255	24.14	24.028	24.127	24.788	24.342799999999997
8.85	24.0	24.233	24.181	24.048	24.353	24.119	24.116	24.154	24.845	24.31715
8.9	24.0	24.212	24.109	24.089	24.268	24.054	24.07	24.165	24.71	24.3504
8.950000000000001	24.0	24.25	24.031	24.15	24.259	24.141	24.003	24.188	25.023	24.33615
9.000000000000002	24.0	24.191	24.071	24.045	24.246	24.123	24.035	24.121	24.926	24.2649
9.050000000000002	24.0	24.21	24.123	23.974	24.35	24.066	24.065	24.133	25.078	24.133799999999997
9.1	24.0	24.147	24.13	23.916	24.296	24.119	24.01	24.183	24.95	24.1148
9.15	24.0	24.184	24.047	24.049	24.258	24.05	24.027	24.167	24.926	24.10055
9.200000000000001	24.0	24.166	24.203	24.175	24.233	24.051	24.051	24.156	24.913	24.1452
9.250000000000002	24.0	24.063	24.068	24.187	24.202	24.069	24.111	24.205	24.98	24.202199999999998
9.300000000000002	24.0	24.179	24.093	24.068	24.251	23.904	24.133	24.184	24.945	23.9248
9.35	24.0	24.165	24.046	23.978	24.279	23.939	24.07	24.233	25.009	23.94095
9.4	24.0	24.233	23.972	24.038	24.244	23.972	24.209	24.236	25.028	23.947599999999998
9.450000000000001	24.0	24.201	24.105	24.021	24.186	23.974	24.138	24.097	24.978	23.93525
9.500000000000002	24.0	24.216	24.017	23.978	24.278	23.959	24.033	24.229	24.911	23.8526
9.550000000000002	24.0	24.109	24.052	24.035	24.216	24.037	24.075	24.278	24.957	23.9191
9.6	24.0	24.072	24.106	24.029	24.282	24.069	24.03	24.329	25.115	23.754749999999998
9.65	24.0	24.05	24.085	23.938	24.294	24.12	24.035	24.271	25.053	23.845
9.700000000000001	24.0	24.067	24.049	23.993	24.462	24.088	24.052	24.248	25.018	23.8298
9.750000000000002	24.0	23.99	24.018	24.055	24.22	23.948	24.078	24.208	24.93	23.8279
9.800000000000002	24.0	24.083	24.091	24.045	24.195	24.104	24.041	24.391	24.908	23.9989
9.85	24.0	23.967	24.09	24.095	24.22	24.059	24.065	24.239	25.049	24.1775
9.9	24.0	24.15	24.11	24.057	24.288	24.086	23.973	24.193	25.102	24.1775
9.950000000000001	24.0	24.184	24.162	24.081	24.332	24.03	24.012	24.447	24.977	24.1224
10.000000000000002	24.0	23.961	24.14	24.12	24.326	24.043	23.998	24.157	24.991	24.208849999999998
10.050000000000002	24.0	24.038	24.178	24.222	24.283	24.009	23.964	24.368	24.937	24.240199999999998
10.1	24.0	24.033	24.183	24.23	24.285	24.182	24.061	24.188	24.975	24.339
10.15	24.0	24.026	24.072	24.107	24.232	24.14	24.051	24.401	24.95	24.510949999999998
10.200000000000001	24.0	24.038	24.197	24.115	24.255	24.084	24.111	24.255	24.904	24.69525
10.250000000000002	24.0	24.056	24.123	24.1	24.3	24.083	24.091	24.261	24.867	24.64775
10.300000000000002	24.0	24.128	24.119	24.165	24.278	24.133	23.981	24.199	24.885	24.62495
10.35	24.0	24.222	24.131	24.123	24.278	24.106	24.147	24.221	24.938	24.5518
10.4	24.0	24.027	24.165	24.114	24.319	24.082	24.145	24.177	24.882	24.4055
10.450000000000001	24.0	24.165	24.024	24.095	24.26	24.009	24.088	24.222	24.836	24.451099999999997
10.500000000000002	24.0	24.097	23.997	24.154	24.12	24.055	24.095	24.137	24.954	24.448249999999998
10.550000000000002	24.0	24.036	24.008	24.061	24.182	23.927	24.093	24.163	25.022	24.412149999999997
10.6	24.0	23.921	23.983	24.165	23.986	24.072	24.102	24.169	25.01	24.0369
10.65	24.0	23.963	24.167	24.106	24.092	24.063	24.055	24.143	24.964	24.002699999999997
10.700000000000001	24.0	23.912	24.193	24.18	24.064	24.077	24.093	24.322	24.913	23.8583
10.750000000000002	24.0	23.885	24.203	24.159	24.058	24.106	24.1	24.358	24.885	23.9191
10.800000000000002	24.0	23.869	24.117	24.265	24.135	24.116	24.087	24.243	25.059	23.973249999999997
10.85	24.0	23.863	23.951	24.305	23.997	24.186	24.038	24.327	25.004	23.9989
10.9	24.0	23.851	24.088	24.19	23.927	24.118	24.152	24.187	25.053	24.086299999999998
10.950000000000001	24.0	23.883	24.08	24.19	24.046	24.16	24.202	24.253	24.957	24.2744
11.000000000000002	24.0	23.852	24.187	24.139	23.946	24.068	24.078	24.284	25.084	24.26775
11.050000000000002	24.0	23.771	24.148	24.13	24.06	24.166	24.042	24.236	25.095	24.22215
11.1	24.0	23.735	24.009	24.138	23.951	24.162	24.053	24.191	25.268	24.2725
11.15	24.0	23.79	24.054	24.125	24.009	24.115	23.969	24.183	25.253	24.13
11.200000000000001	24.0	23.824	23.984	24.195	23.962	24.008	24.07	24.176	25.221	24.2041
11.250000000000002	24.0	23.825	24.064	24.182	23.941	24.151	23.975	24.27	25.181	24.19175
11.300000000000002	24.0	23.81	24.135	24.221	23.993	24.178	24.172	24.178	25.237	24.273449999999997
11.35	24.0	23.817	24.169	24.215	23.946	24.121	23.998	24.23	25.263	24.15945
11.4	24.0	23.829	24.149	24.042	23.934	24.185	24.2	24.209	25.319	24.07965
11.450000000000001	24.0	23.839	24.062	24.233	23.931	24.226	24.139	24.223	25.367	24.102449999999997
11.500000000000002	24.0	23.897	24.087	24.194	24.01	24.134	24.184	24.135	25.297	24.1072
11.550000000000002	24.0	23.928	24.18	24.184	23.993	24.132	24.093	24.165	25.468	24.1129
11.6	24.0	23.939	24.0	24.12	24.14	24.116	24.054	24.202	25.273	24.1186
11.65	24.0	23.863	24.03	23.991	24.054	24.152	24.106	24.186	24.868	24.1737
11.700000000000001	24.0	23.812	24.023	23.926	24.05	24.052	24.185	24.239	24.738	24.13855
11.750000000000002	24.0	23.9	24.13	24.061	23.929	24.062	24.133	24.347	24.699	23.9609
11.800000000000002	24.0	23.961	24.011	24.078	23.876	24.116	24.144	24.255	24.592	23.9666
11.85	24.0	23.816	24.03	24.118	24.008	24.029	24.129	24.344	24.561	23.88395
11.9	24.0	23.808	23.999	24.147	23.969	24.019	24.053	24.313	24.561	23.9077
11.950000000000001	24.0	23.843	24.064	24.14	23.953	24.149	24.19	24.446	24.622	23.9001
