# Supplementary material for: Development and evaluation of 4WSS electric-driven chassis for high-clearance sprayer
Source: Front Plant Sci. 2023 Sep 28;14:1258744. doi: 10.3389/fpls.2023.1258744 (PMC10568742; doi:10.3389/fpls.2023.1258744)
Supplement: Supplementary file 1 [file DataSheet_1.zip › speed_four.csv]

times	v_t_fl	v_t_fr	v_t_rl	v_t_rr	v_m_fl	v_m_fr	v_m_rl	v_m_rr
0.0	1.0006361343984564	0.9993638656015436	0.9964974543984565	1.0035025456015436	1.0028000000000001	1.01	1.0118	1.01
0.05000000000000071	0.9992415317604912	1.0007584682395085	1.0041761117604913	0.9958238882395086	1.0028000000000001	1.0148000000000001	1.0004	1.01
0.09999999999999964	1.0007724492595818	0.9992275507404182	0.9957469092595818	1.0042530907404184	1.0016	1.0046	0.9944000000000001	1.0106
0.15000000000000036	0.9993184273347039	1.000681572665296	1.0037527273347038	0.9962472726652961	1.0022	1.0046	0.9968	1.0154
0.20000000000000107	0.9997308664253334	1.0002691335746665	1.0014818464253334	0.9985181535746666	1.0052	1.0046	1.0028000000000001	1.0154
0.25	0.9997902855402008	1.0002097144597992	1.0011546855402007	0.9988453144597993	1.0052	1.004	1.004	1.0202
0.3000000000000007	1.000094371499162	0.9999056285008382	0.9994803914991619	1.000519608500838	1.0064	1.0118	1.0124	1.0202
0.34999999999999964	0.9999860190374463	1.0000139809625537	1.0000769790374464	0.9999230209625537	1.0088000000000001	1.01	1.016	1.0148000000000001
0.40000000000000036	1.0001293239086255	0.9998706760913744	0.9992879439086256	1.0007120560913743	1.0076	1.01	1.0124	1.0106
0.45000000000000107	1.000471857731886	0.9995281422681138	0.997401957731886	1.0025980422681138	1.0052	1.0070000000000001	0.9998	1.0064
0.5	1.0003145717301785	0.9996854282698218	0.9982679717301784	1.0017320282698217	0.9992000000000001	1.0046	0.9968	1.004
0.5500000000000007	1.0009402216768366	0.9990597783231633	0.9948231616768367	1.0051768383231632	0.9974000000000001	1.004	0.9912000000000001	1.0088000000000001
0.5999999999999996	1.0007060394324654	0.9992939605675346	0.9961125594324653	1.0038874405675347	0.9962000000000001	1.0094	0.9900000000000001	1.01
0.6500000000000004	1.0000384476471382	0.9999615523528618	0.9997883076471382	1.0002116923528617	0.9906	1.0022	0.9956	1.0088000000000001
0.7000000000000011	0.9999126189825174	1.0000873810174826	1.0004811189825173	0.9995188810174827	0.9932000000000001	1.0028000000000001	0.9956	1.0070000000000001
0.75	1.000335543189565	0.9996644568104348	0.998152503189565	1.0018474968104347	0.9932000000000001	0.998	0.9932000000000001	1.0052
0.8000000000000007	1.0003565146510245	0.9996434853489756	0.9980370346510244	1.0019629653489757	0.998	0.9968	0.9906	1.0028000000000001
0.8499999999999996	1.0000419428878147	0.9999580571121852	0.9997690628878148	1.0002309371121851	0.998	1.0004	0.9876	1.0010000000000001
0.9000000000000004	1.0000768952950745	0.9999231047049254	0.9995766152950746	1.0004233847049253	0.998	0.9968	0.9750000000000001	0.998
0.9500000000000011	0.9994931898029503	1.0005068101970498	1.0027904898029503	0.9972095101970497	0.9870000000000001	0.9992000000000001	0.9702000000000001	0.998
1.0	0.4544217525271691	1.545578247472831	1.5447592725271693	0.45524072747283084	0.9804	0.9992000000000001	0.9750000000000001	0.998
1.0500000000000007	0.45415611422333413	1.5458438857766659	1.5462218742233342	0.45377812577666565	0.9786	0.9962000000000001	0.9944000000000001	0.9876
1.0999999999999996	0.45394639972726525	1.5460536002727348	1.5473765597272653	0.4526234402727346	0.9786	1.0028000000000001	0.9986	0.9846
1.1500000000000004	0.4540232950566955	1.5459767049433046	1.5469531750566956	0.4530468249433045	0.9816	1.0130000000000001	1.0082	0.9804
1.200000000000001	0.4541491237416857	1.5458508762583145	1.5462603637416856	0.4537396362583145	0.9804	1.0384	1.0346	0.9684
1.25	0.4551208022399753	1.5448791977600247	1.5409103222399754	0.45908967776002463	0.9702000000000001	1.0528	1.0618	0.9522
1.3000000000000007	0.4562847357825821	1.543715264217418	1.5345018357825821	0.46549816421741796	0.9672000000000001	1.089	1.0962	0.9400000000000001
1.3499999999999996	0.45925246980355705	1.5407475301964428	1.518163309803557	0.48183669019644293	0.9436	1.101	1.1166	0.9154
1.4000000000000004	0.4617592573149788	1.538240742685021	1.5043655173149788	0.4956344826850212	0.9274	1.1202	1.133	0.8954000000000001
1.450000000000001	0.4652601283333968	1.5347398716666034	1.4851036483333968	0.5148963516666033	0.9142	1.1402	1.1354	0.8942
1.5000000000000018	0.4687068868603539	1.5312931131396461	1.466151506860354	0.5338484931396461	0.9002	1.1836	1.139	0.8852000000000001
1.549999999999999	0.47358908586747	1.5264109141325302	1.43933414586747	0.56066585413253	0.8768	1.198	1.1660000000000001	0.8768
1.5999999999999996	0.47815836994317623	1.5218416300568238	1.4142732099431763	0.5857267900568237	0.8642000000000001	1.2432	1.1776	0.8678
1.6500000000000004	0.48247099026085916	1.517529009739141	1.3906611102608593	0.609338889739141	0.8478	1.254	1.1848	0.8594
1.700000000000001	0.48755510698497884	1.5124448930150212	1.3628859269849787	0.6371140730150213	0.8280000000000001	1.2674	1.1872	0.8508
1.7500000000000018	0.4921603436056357	1.5078396563943643	1.3377927236056357	0.6622072763943643	0.8178000000000001	1.2872000000000001	1.1884000000000001	0.8436
1.799999999999999	0.4975235656634898	1.5024764343365102	1.30865936566349	0.69134063433651	0.8008000000000001	1.3034000000000001	1.1812	0.8448
1.8499999999999996	0.5030139075541336	1.4969860924458664	1.2789481875541335	0.7210518124458665	0.7792	1.3102	1.1782000000000001	0.8582000000000001
1.9000000000000004	0.5092804470012404	1.4907195529987596	1.2451923270012406	0.7548076729987594	0.7544000000000001	1.3258	1.1732	0.8732000000000001
1.950000000000001	0.5154181789239112	1.4845818210760888	1.2123082189239112	0.7876917810760888	0.7346	1.3312000000000002	1.1588	0.8906000000000001
2.0000000000000018	0.5217522363328797	1.4782477636671203	1.1785743963328796	0.8214256036671204	0.7110000000000001	1.3354000000000001	1.1366	0.896
2.049999999999999	0.5280528354671529	1.471947164532847	1.145239175467153	0.8547608245328471	0.6804	1.3426	1.1288	0.91
2.0999999999999996	0.533403133123143	1.466596866876857	1.117116193123143	0.882883806876857	0.6526000000000001	1.345	1.1112	0.916
2.1500000000000004	0.5393064358016495	1.4606935641983505	1.0862943958016495	0.9137056041983505	0.6406000000000001	1.3566	1.0866	0.9238000000000001
2.200000000000001	0.5449369858872126	1.4550630141127876	1.0571100058872125	0.9428899941127875	0.6296	1.3662	1.0702	0.9292
2.2500000000000018	0.5513905600863981	1.448609439913602	1.023927760086398	0.9760722399136019	0.6146	1.3662	1.0432000000000001	0.9358000000000001
2.299999999999999	0.5573016961897188	1.4426983038102814	0.9937959961897187	1.0062040038102813	0.6014	1.3638000000000001	1.0184	0.9382
2.3499999999999996	0.5635574743632497	1.4364425256367503	0.9621896743632496	1.0378103256367501	0.5802	1.3584	0.9876	0.9418000000000001
2.4000000000000004	0.5688372328304003	1.4311627671695997	0.9357471328304003	1.0642528671695997	0.5616	1.3504	0.9834	0.9552
2.450000000000001	0.5742875744427547	1.4257124255572453	0.9086792744427545	1.0913207255572455	0.5616	1.3504	0.9460000000000001	0.9708
2.5000000000000018	0.5800210195181846	1.4199789804818153	0.8804618995181847	1.1195381004818152	0.5622	1.3456000000000001	0.937	0.9852000000000001
2.549999999999999	0.5839293660967244	1.4160706339032756	0.8613801060967243	1.1386198939032757	0.5622	1.3444	0.9008	0.9992000000000001
2.5999999999999996	0.5885730072365403	1.4114269927634595	0.8388721872365403	1.1611278127634597	0.5598000000000001	1.3474000000000002	0.89	1.0238
2.6500000000000004	0.5926901134709078	1.4073098865290923	0.8190668134709077	1.1809331865290924	0.5598000000000001	1.3474000000000002	0.875	1.06
2.700000000000001	0.5975827629245671	1.4024172370754329	0.7957163829245673	1.2042836170754327	0.5538000000000001	1.3252000000000002	0.8568	1.0726
2.7500000000000018	0.6009715354020808	1.3990284645979192	0.779662455402081	1.220337544597919	0.5646	1.3252000000000002	0.8376	1.0956000000000001
2.799999999999999	0.6046212183167186	1.3953787816832814	0.7624822983167185	1.2375177016832815	0.5646	1.318	0.8124	1.1184
2.8499999999999996	0.6078011525386267	1.3921988474613733	0.7476066725386266	1.2523933274613734	0.5598000000000001	1.3174000000000001	0.7942	1.1402
2.9000000000000004	0.6101297613955388	1.3898702386044612	0.7367688213955388	1.2632311786044612	0.5676	1.3216	0.7864	1.1594
2.950000000000001	0.6119978376964559	1.3880021623035441	0.7281082776964558	1.2718917223035442	0.5796	1.3216	0.7622	1.1908
3.0000000000000018	0.6144550824890381	1.3855449175109618	0.7167623424890383	1.2832376575109619	0.6086	1.3252000000000002	0.7544000000000001	1.2058
3.049999999999999	0.6162746777684607	1.3837253222315393	0.7083944177684607	1.291605582231539	0.6098	1.3318	0.74	1.2204000000000002
3.0999999999999996	0.6172149200898047	1.3827850799101955	0.7040817200898046	1.2959182799101954	0.6092000000000001	1.333	0.7364	1.2378
3.1500000000000004	0.6191240608406908	1.3808759391593093	0.6953485408406909	1.3046514591593092	0.6092000000000001	1.3342	0.7328	1.2516
3.200000000000001	0.6198353244974025	1.3801646755025976	0.6921030444974025	1.3078969555025974	0.6146	1.3342	0.7232000000000001	1.2576
3.2500000000000018	0.6210962894938684	1.3789037105061317	0.6863600894938685	1.3136399105061314	0.6158	1.3342	0.7232000000000001	1.2656
3.299999999999999	0.622240686182806	1.377759313817194	0.6811600261828061	1.3188399738171939	0.6406000000000001	1.3342	0.7232000000000001	1.2758
3.3499999999999996	0.6225281343263812	1.377471865673619	0.6798556743263812	1.3201443256736187	0.6308	1.3342	0.7092	1.2902
3.4000000000000004	0.6237203796397299	1.37627962036027	0.67445331963973	1.32554668036027	0.6308	1.3384	0.7092	1.2956
3.450000000000001	0.6235681407848107	1.3764318592151892	0.6751424607848108	1.3248575392151893	0.6454000000000001	1.3384	0.6996	1.3034000000000001
3.5000000000000018	0.6234570706394439	1.3765429293605562	0.675645370639444	1.3243546293605561	0.6532	1.3396000000000001	0.6894	1.3108
3.549999999999999	0.6232349887049271	1.376765011295073	0.6766512487049272	1.3233487512950728	0.6568	1.3474000000000002	0.6894	1.3168
3.5999999999999996	0.6244491640109666	1.3755508359890334	0.6711571240109666	1.3288428759890334	0.6526000000000001	1.3486	0.6930000000000001	1.3228
3.6500000000000004	0.6244326850390114	1.3755673149609886	0.6712316050390115	1.3287683949609885	0.6514	1.3474000000000002	0.6876	1.3354000000000001
3.700000000000001	0.6246304610335655	1.3753695389664344	0.6703378610335654	1.3296621389664345	0.6484	1.3456000000000001	0.6876	1.3504
3.7500000000000018	0.6247994436730564	1.3752005563269436	0.6695745036730565	1.3304254963269435	0.6484	1.3534000000000002	0.6876	1.3504
3.799999999999999	0.625026198640617	1.374973801359383	0.668550558640617	1.331449441359383	0.6664	1.3596000000000001	0.6912	1.3632
3.8499999999999996	0.6252777856848903	1.3747222143151097	0.6674150056848902	1.3325849943151098	0.6532	1.3602	0.6942	1.3632
3.9000000000000004	0.6258968688131585	1.3741031311868415	0.6646230888131586	1.3353769111868414	0.6508	1.3596000000000001	0.6942	1.359
3.950000000000001	0.6261777199547328	1.373822280045267	0.663357619954733	1.3366423800452671	0.6502	1.339	0.6864	1.3504
4.000000000000002	0.6258762229262752	1.374123777073725	0.6647161429262752	1.3352838570737249	0.6514	1.3498	0.6822	1.3492
4.049999999999999	0.6257647468046468	1.3742352531953532	0.6652186468046468	1.3347813531953534	0.655	1.3516000000000001	0.6816	1.3566
4.1	0.6263843079421498	1.3736156920578502	0.6624272079421498	1.3375727920578502	0.6496000000000001	1.3516000000000001	0.6846	1.3566
4.15	0.6262603470300943	1.3737396529699057	0.6629854470300942	1.3370145529699058	0.6484	1.3462	0.6852	1.3528
4.200000000000001	0.626954842279526	1.3730451577204739	0.659859622279526	1.340140377720474	0.6314000000000001	1.3516000000000001	0.681	1.3468
4.250000000000002	0.6281471901881313	1.3718528098118687	0.6545028501881311	1.3454971498118686	0.6314000000000001	1.3516000000000001	0.684	1.3384
4.299999999999999	0.6278613176206765	1.3721386823793233	0.6557860376206764	1.3442139623793237	0.6514	1.3572	0.684	1.3384
4.35	0.6276501039823668	1.3723498960176332	0.6567345639823667	1.3432654360176333	0.6508	1.351	0.6888000000000001	1.3456000000000001
4.4	0.6284207551978856	1.3715792448021145	0.6532755751978857	1.3467244248021142	0.6496000000000001	1.3498	0.6786	1.3486
4.450000000000001	0.628727621288414	1.371272378711586	0.651899681288414	1.348100318711586	0.6352	1.3348	0.6742	1.3486
4.500000000000002	0.6288520691786884	1.3711479308213117	0.6513419291786885	1.3486580708213114	0.6352	1.3468	0.6652	1.362
4.5500000000000025	0.6287608049814062	1.3712391950185938	0.6517509449814063	1.3482490550185937	0.6568	1.3608	0.6652	1.3638000000000001
4.6	0.6286156392654894	1.3713843607345106	0.6524016792654894	1.3475983207345106	0.6568	1.3632	0.6658000000000001	1.362
4.65	0.6287939904277475	1.3712060095722525	0.6516022104277475	1.3483977895722525	0.6556000000000001	1.3516000000000001	0.6604	1.3602
4.700000000000001	0.6287400649678333	1.3712599350321666	0.6518439049678334	1.3481560950321665	0.6448	1.3444	0.661	1.3516000000000001
4.750000000000002	0.6282010647903113	1.3717989352096887	0.6542611047903113	1.3457388952096887	0.6496000000000001	1.359	0.6706000000000001	1.3596000000000001
4.8000000000000025	0.6288396232798747	1.3711603767201253	0.6513977032798748	1.3486022967201252	0.6496000000000001	1.359	0.6754	1.3566
4.85	0.6290055888840574	1.3709944111159427	0.6506540688840573	1.3493459311159426	0.6484	1.3486	0.6754	1.3542
4.9	0.6294206949711744	1.3705793050288257	0.6487951749711746	1.3512048250288256	0.6484	1.3486	0.673	1.3534000000000002
4.950000000000001	0.6298817845970076	1.3701182154029923	0.6467321245970076	1.3532678754029923	0.64	1.3486	0.6616000000000001	1.345
5.000000000000002	0.6298028352926559	1.370197164707344	0.6470852352926559	1.352914764707344	0.64	1.3492	0.6616000000000001	1.3426
5.0500000000000025	0.6303099460898675	1.3696900539101324	0.6448180660898676	1.3551819339101325	0.6544	1.3596000000000001	0.6712	1.3426
5.1	0.6296906612736876	1.3703093387263123	0.6475870412736876	1.3524129587263125	0.6382	1.3596000000000001	0.655	1.3312000000000002
5.15	0.6299648998703309	1.3700351001296691	0.6463604398703309	1.3536395601296691	0.6358	1.3584	0.652	1.3288
5.200000000000001	0.6310922001624724	1.3689077998375276	0.6413252001624725	1.3586747998375277	0.6394000000000001	1.3626	0.6514	1.3306
5.250000000000002	0.6313837149515277	1.3686162850484724	0.6400249149515277	1.3599750850484724	0.6454000000000001	1.3668	0.6568	1.3534000000000002
5.3000000000000025	0.6314295367729461	1.3685704632270541	0.639820596772946	1.360179403227054	0.6454000000000001	1.3704	0.6586000000000001	1.356
5.35	0.6314545319088586	1.3685454680911415	0.6397091519088586	1.3602908480911413	0.6406000000000001	1.3632	0.6562	1.3656000000000001
5.4	0.6306967900452877	1.3693032099547122	0.6430900900452877	1.3569099099547124	0.6406000000000001	1.3626	0.6502	1.368
5.450000000000001	0.6307675292982446	1.3692324707017554	0.6427742492982447	1.3572257507017553	0.6406000000000001	1.3626	0.6556000000000001	1.3704
5.500000000000002	0.6313420616632414	1.3686579383367585	0.6402106616632414	1.3597893383367585	0.6472	1.3584	0.6556000000000001	1.3686
5.5500000000000025	0.6317712234789619	1.3682287765210381	0.638297603478962	1.3617023965210382	0.655	1.3584	0.6598	1.3686
5.6	0.6309048694947668	1.3690951305052332	0.6421611694947666	1.3578388305052334	0.655	1.362	0.658	1.3722
5.65	0.631912953246534	1.368087046753466	0.6376661732465339	1.3623338267534661	0.6502	1.3584	0.6568	1.3722
5.700000000000001	0.6311130181432283	1.3688869818567717	0.6412323181432282	1.3587676818567718	0.649	1.356	0.6472	1.3734000000000002
5.750000000000002	0.6311796403367667	1.3688203596632333	0.6409351003367667	1.3590648996632333	0.6634	1.3522	0.6598	1.374
5.8000000000000025	0.6308923827770704	1.3691076172229297	0.6422169027770702	1.3577830972229297	0.6634	1.3522	0.649	1.3656000000000001
5.85	0.631017261166048	1.368982738833952	0.641659581166048	1.3583404188339518	0.6394000000000001	1.3492	0.6436000000000001	1.3626
5.9	0.6314753619519616	1.3685246380480385	0.6396162819519616	1.3603837180480383	0.6484	1.3492	0.6436000000000001	1.362
5.950000000000001	0.6310130981515953	1.3689869018484047	0.6416781581515953	1.3583218418484047	0.649	1.356	0.6466000000000001	1.3866
6.000000000000002	0.6314753619519616	1.3685246380480385	0.6396162819519616	1.3603837180480383	0.649	1.3602	0.661	1.3794
6.0500000000000025	0.6313462268672435	1.3686537731327566	0.6401920868672434	1.3598079131327565	0.649	1.3602	0.6694	1.365
6.1	0.6319963387153419	1.368003661284658	0.637294758715342	1.362705241284658	0.6418	1.3408	0.6694	1.3534000000000002
6.15	0.6318337473557151	1.3681662526442848	0.6380190273557153	1.3619809726442849	0.6418	1.3408	0.6598	1.3438
6.200000000000001	0.631275422171096	1.368724577828904	0.6405078621710959	1.3594921378289042	0.6424000000000001	1.345	0.6634	1.3396000000000001
6.250000000000002	0.6313962114789715	1.3686037885210285	0.6399691914789714	1.3600308085210286	0.646	1.3468	0.6634	1.3282
6.3000000000000025	0.632079735313483	1.367920264686517	0.636923355313483	1.363076644686517	0.6514	1.3474000000000002	0.6604	1.3276000000000001
6.35	0.6320213565260047	1.3679786434739953	0.6371833365260047	1.3628166634739953	0.6376000000000001	1.3474000000000002	0.6604	1.33
6.4	0.6325553086524704	1.3674446913475296	0.6348065686524704	1.3651934313475296	0.6322	1.3474000000000002	0.6496000000000001	1.3378
6.450000000000001	0.6322882755284538	1.3677117244715462	0.6359948955284538	1.3640051044715462	0.6308	1.345	0.6496000000000001	1.3444
6.500000000000002	0.6322382195269738	1.367761780473026	0.6362177195269738	1.3637822804730262	0.6308	1.345	0.6514	1.3366
6.5500000000000025	0.6332401029326666	1.3667598970673334	0.6317620029326667	1.3682379970673333	0.6308	1.3396000000000001	0.655	1.327
6.6	0.6330395975314154	1.3669604024685846	0.6326530175314156	1.3673469824685844	0.6206	1.3396000000000001	0.655	1.3234000000000001
6.65	0.6330730106229984	1.3669269893770017	0.6325045106229982	1.3674954893770017	0.6278	1.3566	0.6484	1.3408
6.700000000000001	0.6336120440303643	1.3663879559696357	0.6301100840303644	1.3698899159696356	0.6302	1.3566	0.6484	1.3408
6.750000000000002	0.6340051218355153	1.3659948781644848	0.6283656018355152	1.3716343981644847	0.6302	1.3608	0.6496000000000001	1.3474000000000002
6.8000000000000025	0.6335075437822721	1.3664924562177279	0.630574083782272	1.3694259162177278	0.649	1.3608	0.6544	1.3432000000000002
6.85	0.6340051218355153	1.3659948781644848	0.6283656018355152	1.3716343981644847	0.6284000000000001	1.3578000000000001	0.6544	1.3432000000000002
6.9	0.6342687064740372	1.365731293525963	0.6271965664740372	1.372803433525963	0.6266	1.3608	0.6502	1.3528
6.950000000000001	0.6342268601939052	1.3657731398060948	0.6273821201939052	1.3726178798060948	0.6308	1.3668	0.6454000000000001	1.3584
7.000000000000002	0.6351355568703575	1.3648644431296424	0.6233562368703575	1.3766437631296424	0.6532	1.383	0.6466000000000001	1.365
7.0500000000000025	0.6345742695473426	1.3654257304526574	0.6258421095473425	1.3741578904526575	0.6532	1.3836000000000002	0.6466000000000001	1.368
7.1	0.6360120100602381	1.363987989939762	0.619480030060238	1.380519969939762	0.6334000000000001	1.3782	0.6442	1.3596000000000001
7.15	0.6358819317327018	1.3641180682672982	0.6200548917327018	1.3799451082672982	0.6272	1.3674000000000002	0.6436000000000001	1.362
7.200000000000001	0.6358861273827188	1.3641138726172812	0.6200363473827186	1.3799636526172812	0.6272	1.3686	0.6436000000000001	1.3698000000000001
7.250000000000002	0.6359280854412596	1.3640719145587403	0.6198509054412596	1.3801490945587402	0.6406000000000001	1.3722	0.6484	1.3704
7.3000000000000025	0.6351271757239388	1.364872824276061	0.6233933357239386	1.3766066642760613	0.6418	1.3722	0.6484	1.365
7.35	0.6354583169243975	1.3645416830756025	0.6219280169243975	1.3780719830756023	0.637	1.3584	0.6448	1.365
7.4	0.6358777361110166	1.3641222638889834	0.6200734361110165	1.3799265638889835	0.6352	1.3584	0.6376000000000001	1.374
7.450000000000001	0.6357267125947362	1.3642732874052639	0.6207410525947362	1.3792589474052637	0.6284000000000001	1.3584	0.6358	1.3692
7.500000000000002	0.6357267125947362	1.3642732874052639	0.6207410525947362	1.3792589474052637	0.6284000000000001	1.3584	0.6376000000000001	1.3662
7.5500000000000025	0.6358525629758431	1.3641474370241566	0.6201847029758432	1.3798152970241568	0.646	1.3566	0.6394000000000001	1.365
7.6	0.6361169317806519	1.3638830682193483	0.6190164517806518	1.3809835482193482	0.6328	1.3566	0.634	1.3632
7.65	0.6355170185754893	1.3644829814245107	0.6216683585754892	1.3783316414245106	0.6266	1.351	0.6314000000000001	1.3632
7.700000000000001	0.6363856121813009	1.3636143878186993	0.6178297721813008	1.3821702278186991	0.6266	1.351	0.6296	1.365
7.750000000000002	0.6354583169243975	1.3645416830756025	0.6219280169243975	1.3780719830756023	0.6406000000000001	1.351	0.6448	1.3644
7.8000000000000025	0.6365787980563301	1.36342120194367	0.6169769180563301	1.3830230819436697	0.6406000000000001	1.3492	0.6448	1.362
7.85	0.6354080056346731	1.3645919943653269	0.6221505856346732	1.3778494143653268	0.6364000000000001	1.3492	0.6296	1.3632
7.9	0.6363058355539405	1.3636941644460596	0.6181820555539405	1.3818179444460594	0.634	1.3554000000000002	0.6278	1.3686
7.950000000000001	0.6362050797244957	1.3637949202755044	0.6186270597244957	1.3813729402755042	0.6328	1.3554000000000002	0.6266	1.3668
8.000000000000002	0.6357309071968394	1.3642690928031604	0.6207225071968395	1.3792774928031606	0.6328	1.3468	0.6406000000000001	1.3626
8.050000000000002	0.6355212117626815	1.3644787882373184	0.6216498117626815	1.3783501882373186	0.6454000000000001	1.3468	0.6406000000000001	1.3614000000000002
8.1	0.6357392964859833	1.3642607035140166	0.6206854164859833	1.3793145835140166	0.6412	1.3504	0.634	1.3614000000000002
8.15	0.6358315861422237	1.3641684138577763	0.6202774261422237	1.379722573857776	0.6314000000000001	1.3504	0.6334000000000001	1.3614000000000002
8.200000000000001	0.6362890417804238	1.363710958219576	0.6182562217804238	1.3817437782195763	0.6314000000000001	1.3414000000000001	0.6314000000000001	1.359
8.250000000000002	0.6362050797244957	1.3637949202755044	0.6186270597244957	1.3813729402755042	0.6314000000000001	1.3414000000000001	0.6394000000000001	1.3542
8.300000000000002	0.6353073952669515	1.3646926047330485	0.6225957352669516	1.3774042647330484	0.643	1.348	0.6436000000000001	1.362
8.35	0.6355757257703005	1.3644242742296995	0.6214087057703006	1.3785912942296994	0.6406000000000001	1.3548	0.6448	1.362
8.4	0.6351523195020136	1.3648476804979863	0.6232820395020137	1.3767179604979864	0.6406000000000001	1.3548	0.6448	1.3596000000000001
8.450000000000001	0.6352487134026151	1.364751286597385	0.6228554134026151	1.3771445865973848	0.6382	1.3444	0.6412	1.3596000000000001
8.500000000000002	0.6350182310958786	1.3649817689041215	0.6238756310958785	1.3761243689041214	0.643	1.3444	0.646	1.3608
8.550000000000002	0.635475088259111	1.3645249117408889	0.621853828259111	1.3781461717408892	0.6454000000000001	1.3542	0.6478	1.3608
8.6	0.6352696705756196	1.3647303294243804	0.6227626705756197	1.3772373294243803	0.6454000000000001	1.3596000000000001	0.6466000000000001	1.3638000000000001
8.65	0.6353073952669515	1.3646926047330485	0.6225957352669516	1.3774042647330484	0.64	1.3602	0.6424000000000001	1.3608
8.700000000000001	0.6351397474859184	1.3648602525140816	0.6233376874859184	1.3766623125140816	0.637	1.3584	0.6382	1.3596000000000001
8.750000000000002	0.6354205830754213	1.3645794169245786	0.6220949430754213	1.3779050569245788	0.6376000000000001	1.3638000000000001	0.6454000000000001	1.3578000000000001
8.800000000000002	0.6354876670570719	1.364512332942928	0.6217981870570719	1.378201812942928	0.6418	1.3668	0.6514	1.3522
8.85	0.6357938296261546	1.3642061703738453	0.6204443296261547	1.3795556703738454	0.6394000000000001	1.3668	0.652	1.351
8.9	0.6357015455766407	1.3642984544233592	0.6208523255766406	1.3791476744233595	0.6382	1.368	0.6466000000000001	1.3632
8.950000000000001	0.6355673386887164	1.3644326613112836	0.6214457986887165	1.3785542013112837	0.6394000000000001	1.368	0.6544	1.3632
9.000000000000002	0.6353115870405993	1.3646884129594006	0.6225771870405993	1.3774228129594008	0.6412	1.3704	0.6598	1.3632
9.050000000000002	0.6355631451903611	1.364436854809639	0.6214643451903609	1.3785356548096392	0.6412	1.3704	0.6682	1.3614000000000002
9.1	0.6353954284483555	1.3646045715516446	0.6222062284483555	1.3777937715516444	0.637	1.3746	0.6652	1.3614000000000002
9.15	0.6354163905669009	1.364583609433099	0.6221134905669009	1.3778865094330992	0.637	1.3722	0.6592	1.3704
9.200000000000001	0.6350559405386403	1.3649440594613598	0.6237086805386404	1.3762913194613597	0.6302	1.3608	0.6574	1.3626
9.250000000000002	0.6342770760675019	1.365722923932498	0.6271594560675019	1.3728405439324982	0.6302	1.3608	0.6544	1.3554000000000002
9.300000000000002	0.6349428190672293	1.3650571809327707	0.6242095390672293	1.375790460932771	0.6412	1.3608	0.6484	1.3534000000000002
9.35	0.6358735405176626	1.3641264594823372	0.6200919805176627	1.3799080194823374	0.6388	1.3698000000000001	0.6272	1.3566
9.4	0.6356596028110896	1.3643403971889105	0.6210377828110895	1.3789622171889104	0.634	1.3728	0.6254000000000001	1.3698000000000001
9.450000000000001	0.6354583169243975	1.3645416830756025	0.6219280169243975	1.3780719830756023	0.634	1.3608	0.6296	1.3698000000000001
9.500000000000002	0.6359952242294219	1.3640047757705782	0.6195542042294219	1.380445795770578	0.6424000000000001	1.3596000000000001	0.6496000000000001	1.3668
9.550000000000002	0.6354373533922254	1.3645626466077745	0.6220207533922254	1.3779792466077747	0.6454000000000001	1.3632	0.6496000000000001	1.3668
9.6	0.6362008819196614	1.3637991180803386	0.6186456019196613	1.3813543980803384	0.637	1.3728	0.6266	1.3668
9.65	0.6357518806320496	1.3642481193679503	0.6206297806320497	1.3793702193679505	0.637	1.3728	0.6266	1.3704
9.700000000000001	0.6362470593334921	1.3637529406665077	0.6184416393334922	1.3815583606665078	0.6322	1.3668	0.6322	1.3638000000000001
9.750000000000002	0.6359406734113847	1.3640593265886154	0.6197952734113849	1.380204726588615	0.6322	1.3534000000000002	0.6472	1.3596000000000001
9.800000000000002	0.6351523195020137	1.3648476804979863	0.6232820395020136	1.3767179604979864	0.6424000000000001	1.3554000000000002	0.6508	1.3596000000000001
9.85	0.6350601306178384	1.3649398693821617	0.6236901306178383	1.3763098693821616	0.646	1.3596000000000001	0.6376000000000001	1.3692
9.9	0.635860953907583	1.364139046092417	0.620147613907583	1.379852386092417	0.6394000000000001	1.3554000000000002	0.6394000000000001	1.3728
9.950000000000001	0.6357938296261546	1.3642061703738453	0.6204443296261547	1.3795556703738454	0.6358	1.3534000000000002	0.6436000000000001	1.3752
10.000000000000002	0.6353618905286131	1.3646381094713869	0.6223546105286131	1.377645389471387	0.6532	1.3534000000000002	0.6484	1.3752
10.050000000000002	0.6352738620949744	1.3647261379050255	0.6227441220949744	1.3772558779050257	0.6532	1.356	0.6394000000000001	1.3656000000000001
10.1	0.6352487134026151	1.364751286597385	0.6228554134026151	1.3771445865973848	0.6388	1.3602	0.6254000000000001	1.3596000000000001
10.15	0.6345993909918131	1.365400609008187	0.6257307909918131	1.374269209008187	0.629	1.3528	0.6116	1.3584
10.200000000000001	0.6346705739243726	1.3653294260756275	0.6254153939243726	1.3745846060756273	0.6272	1.345	0.6056	1.3566
10.250000000000002	0.6343565928164564	1.3656434071835437	0.6268069128164563	1.3731930871835436	0.6328	1.3438	0.626	1.3578000000000001
10.300000000000002	0.6349302512844694	1.3650697487155306	0.6242651912844697	1.3757348087155306	0.6406000000000001	1.3438	0.6328	1.3596000000000001
10.35	0.6342896306686183	1.3657103693313817	0.6271037906686183	1.3728962093313817	0.6334000000000001	1.339	0.6382	1.3596000000000001
10.4	0.6349595765058429	1.365040423494157	0.6241353365058429	1.375864663494157	0.6328	1.3384	0.6346	1.3596000000000001
10.450000000000001	0.6343607781898019	1.3656392218101983	0.6267883581898018	1.373211641810198	0.6412	1.3474000000000002	0.6314000000000001	1.3614000000000002
10.500000000000002	0.6337165618005711	1.366283438199429	0.629646101800571	1.370353898199429	0.643	1.3426	0.629	1.362
10.550000000000002	0.6344277479898381	1.3655722520101619	0.626491487989838	1.373508512010162	0.6502	1.3566	0.6296	1.3632
10.6	0.6335995030755942	1.366400496924406	0.6301657630755942	1.3698342369244056	0.6502	1.3686	0.6296	1.3794
10.65	0.6335953228134058	1.3664046771865943	0.6301843228134058	1.3698156771865941	0.6472	1.371	0.6266	1.3854
10.700000000000001	0.6336371266968746	1.3663628733031254	0.6299987266968747	1.3700012733031253	0.6442	1.3662	0.6266	1.389
10.750000000000002	0.6337541924889065	1.3662458075110935	0.6294790724889066	1.3705209275110934	0.6454000000000001	1.3596000000000001	0.6382	1.377
10.800000000000002	0.6333821666017063	1.3666178333982937	0.6311309066017063	1.3688690933982937	0.6454000000000001	1.3498	0.6334000000000001	1.3662
10.85	0.632926841556951	1.3670731584430489	0.6331542415569512	1.366845758443049	0.6436000000000001	1.3608	0.6308	1.3626
10.9	0.6329101387010267	1.3670898612989733	0.6332284987010266	1.3667715012989732	0.6394000000000001	1.3608	0.6278	1.3608
10.950000000000001	0.6336872950581897	1.3663127049418102	0.6297760150581898	1.3702239849418103	0.64	1.3668	0.6278	1.3626
11.000000000000002	0.6329602486102218	1.367039751389778	0.6330057286102216	1.3669942713897782	0.6448	1.3638000000000001	0.6568	1.3656000000000001
11.050000000000002	0.6335033641366874	1.3664966358633126	0.6305926441366874	1.3694073558633126	0.6514	1.362	0.6568	1.3668
11.1	0.6327264367863424	1.3672735632136577	0.6340453567863423	1.3659546432136576	0.6514	1.3638000000000001	0.6562	1.3674000000000002
11.15	0.6329226658010529	1.367077334198947	0.6331728058010528	1.3668271941989472	0.6418	1.374	0.652	1.3704
11.200000000000001	0.6331147795043357	1.3668852204956643	0.6323188795043357	1.3676811204956643	0.643	1.374	0.652	1.3704
11.250000000000002	0.6328683835171749	1.367131616482825	0.633414143517175	1.366585856482825	0.6454000000000001	1.3686	0.6526000000000001	1.3614000000000002
11.300000000000002	0.6324301226569823	1.3675698773430176	0.6353635826569825	1.3646364173430177	0.6592	1.3662	0.6628000000000001	1.362
11.35	0.6329894812491961	1.367010518750804	0.6328757812491961	1.367124218750804	0.6466000000000001	1.3674000000000002	0.6508	1.3686
11.4	0.6328642081524573	1.3671357918475429	0.6334327081524572	1.3665672918475429	0.6436000000000001	1.3674000000000002	0.6478	1.3734000000000002
11.450000000000001	0.632834981381648	1.367165018618352	0.633562661381648	1.3664373386183521	0.6436000000000001	1.365	0.6442	1.3722
11.500000000000002	0.633327844318467	1.366672155681533	0.631372204318467	1.368627795681533	0.649	1.3608	0.6454000000000001	1.3626
11.550000000000002	0.6332442808139888	1.3667557191860114	0.6317434408139887	1.3682565591860112	0.649	1.3584	0.6514	1.356
11.6	0.633478286851604	1.3665217131483958	0.6307040068516041	1.369295993148396	0.6406000000000001	1.3584	0.6412	1.3462
11.65	0.6330437740699963	1.3669562259300037	0.6326344540699964	1.3673655459300038	0.6194000000000001	1.3522	0.6412	1.3426
11.700000000000001	0.633411419022204	1.3665885809777958	0.631000979022204	1.368999020977796	0.6302	1.3486	0.6412	1.3408
11.750000000000002	0.6324009162024179	1.3675990837975822	0.6354935562024179	1.364506443797582	0.6412	1.356	0.6634	1.3432000000000002
11.800000000000002	0.632676345646991	1.367323654353009	0.634268145646991	1.365731854353009	0.6652	1.3704	0.6634	1.3528
11.85	0.6328015810338654	1.3671984189661346	0.6337111810338654	1.3662888189661346	0.6418	1.371	0.637	1.3534000000000002
11.9	0.632793231226222	1.3672067687737781	0.633748311226222	1.366251688773778	0.6352	1.365	0.6334000000000001	1.3644
11.950000000000001	0.632417605437755	1.367582394562245	0.6354192854377552	1.3645807145622448	0.6352	1.3614000000000002	0.637	1.371
