# Supplementary material for: Development and evaluation of 4WSS electric-driven chassis for high-clearance sprayer
Source: Front Plant Sci. 2023 Sep 28;14:1258744. doi: 10.3389/fpls.2023.1258744 (PMC10568742; doi:10.3389/fpls.2023.1258744)
Supplement: Supplementary file 1 [file DataSheet_1.zip › acc.csv]

times	t0.4	t0.6	t0.8	t1.0	t1.2	t1.4	t1.6	t1.8	t2.0	m0.4	m0.6	m0.8	m1.0	m1.2	m1.4	m1.6	m1.8	m2.0
0.0	0.0	0.0	0.0	0.0	0.0	0.0	0.0	0.0	0.0	0.0	0.0	0.0	0.0	0.0	0.0	0.0	0.0	0.0
0.04999999999999982	0.0	0.0	0.0	0.0	0.0	0.0	0.0	0.0	0.0	0.0	0.0	0.0	0.0	0.0	0.0	0.0	0.0	0.0
0.10000000000000009	0.0	0.0	0.0	0.0	0.0	0.0	0.0	0.0	0.0	0.0	0.0	0.0	0.0	0.0	0.0	0.0	0.0	0.0
0.1499999999999999	0.0	0.0	0.0	0.0	0.0	0.0	0.0	0.0	0.0	0.0	0.0	0.0	0.0	0.0	0.0	0.0	0.0	0.0
0.19999999999999973	0.0	0.0	0.0	0.0	0.0	0.0	0.0	0.0	0.0	0.0	0.0	0.0	0.0	0.0	0.0	0.0	0.0	0.0
0.25	0.0	0.0	0.0	0.0	0.0	0.0	0.0	0.0	0.0	0.0	0.0	0.0	0.0	0.0	0.0	0.0	0.0	0.0
0.2999999999999998	0.0	0.0	0.0	0.0	0.0	0.0	0.0	0.0	0.0	0.0	0.0	0.0	0.0	0.0	0.0	0.0	0.0	0.0
0.3500000000000001	0.0	0.0	0.0	0.0	0.0	0.0	0.0	0.0	0.0	0.0	0.0	0.0	0.0	0.0	0.0	0.0	0.0	0.0
0.3999999999999999	0.0	0.0	0.0	0.0	0.0	0.0	0.0	0.0	0.0	0.0	0.0	0.0	0.0	0.0	0.0	0.0	0.0	0.0
0.44999999999999973	0.0	0.0	0.0	0.0	0.0	0.0	0.0	0.0	0.0	0.0	0.0	0.0	0.0	0.0	0.0	0.0	0.0	0.0
0.5	0.0	0.0	0.0	0.0	0.0	0.0	0.0	0.0	0.0	0.0	0.0	0.0	0.0	0.0	0.0	0.0	0.0	0.0
0.5499999999999998	0.0	0.0	0.0	0.0	0.0	0.0	0.0	0.0	0.0	0.0	0.0	0.0	0.0	0.0	0.0	0.0	0.0	0.0
0.6000000000000001	0.0	0.0	0.0	0.0	0.0	0.0	0.0	0.0	0.0	0.0	0.0	0.0	0.0	0.0	0.0	0.0	0.0	0.0
0.6499999999999999	0.0	0.0	0.0	0.0	0.0	0.0	0.0	0.0	0.0	0.0	0.0	0.0	0.0	0.0	0.0	0.0	0.0	0.0
0.6999999999999997	0.0	0.0	0.0	0.0	0.0	0.0	0.0	0.0	0.0	0.0	0.0	0.0	0.0	0.0	0.0	0.0	0.0	0.0
0.75	0.0	0.0	0.0	0.0	0.0	0.0	0.0	0.0	0.0	0.0	0.0	0.0	0.0	0.0	0.0	0.0	0.0	0.0
0.7999999999999998	0.0	0.0	0.0	0.0	0.0	0.0	0.0	0.0	0.0	0.0	0.0	0.0	0.0	0.0	0.0	0.0	0.0	0.0
0.8500000000000001	0.0	0.0	0.0	0.0	0.0	0.0	0.0	0.0	0.0	0.0	0.0	0.0	0.0	0.0	0.0	0.0	0.0	0.0
0.8999999999999999	0.0	0.0	0.0	0.0	0.0	0.0	0.0	0.0	0.0	0.0	0.0	0.0	0.0	0.0	0.0	0.0	0.0	0.0
0.9499999999999997	0.0	0.0	0.0	0.0	0.0	0.0	0.0	0.0	0.0	0.0	0.0	0.0	0.0	0.0	0.0	0.0	0.0	0.0
0.9999999999999996	0.4	0.6	0.8	1.0	1.2	1.4	1.6	1.8	2.0	0.0	0.0	0.0	0.0	0.0	0.0	0.0	0.0	0.0
1.0500000000000003	0.4	0.6	0.8	1.0	1.2	1.4	1.6	1.8	2.0	0.0	0.0	0.0	0.0	0.0	0.0	0.0	0.0	0.0
1.1	0.4	0.6	0.8	1.0	1.2	1.4	1.6	1.8	2.0	0.0	0.0	0.0	0.0	0.0	0.0	0.0	0.0	0.0
1.15	0.4	0.6	0.8	1.0	1.2	1.4	1.6	1.8	2.0	0.0	0.0	0.0	0.0	0.0	0.0	0.0	0.0	0.0
1.1999999999999997	0.4	0.6	0.8	1.0	1.2	1.4	1.6	1.8	2.0	0.0	0.0	0.0	0.0	0.0	0.0	0.0	0.0	0.0
1.2499999999999996	0.4	0.6	0.8	1.0	1.2	1.4	1.6	1.8	2.0	0.0	0.0	0.0	0.0	0.0	0.0	0.0	0.0	0.0
1.3000000000000003	0.4	0.6	0.8	1.0	1.2	1.4	1.6	1.8	2.0	0.0	0.0	0.0	0.0	0.0	0.0	0.0	0.0	0.0
1.35	0.4	0.6	0.8	1.0	1.2	1.4	1.6	1.8	2.0	0.0	0.0	0.0	0.0	0.0	0.0	0.0	0.0	0.0
1.4	0.4	0.6	0.8	1.0	1.2	1.4	1.6	1.8	2.0	0.0	0.0	0.0	0.0	0.0	0.0	0.0	0.0	0.0
1.4499999999999997	0.4	0.6	0.8	1.0	1.2	1.4	1.6	1.8	2.0	0.0	0.0	0.0	0.0	0.0	0.0	0.0	0.0	0.0
1.4999999999999996	0.4	0.6	0.8	1.0	1.2	1.4	1.6	1.8	2.0	0.0	0.0	0.0	0.0	0.0	0.0	0.0	0.0	0.0
1.5500000000000003	0.4	0.6	0.8	1.0	1.2	1.4	1.6	1.8	2.0	0.0	0.0	0.0	0.0	0.0	0.0	0.0	0.0	0.0
1.6	0.4	0.6	0.8	1.0	1.2	1.4	1.6	1.8	2.0	0.0	0.0	0.0	0.0	0.0	0.0	0.0	0.0	0.0
1.65	0.4	0.6	0.8	1.0	1.2	1.4	1.6	1.8	2.0	0.0	0.0	0.0	0.0	0.0	0.0	0.0	0.0	0.0
1.6999999999999997	0.4	0.6	0.8	1.0	1.2	1.4	1.6	1.8	2.0	0.0	0.0	0.0	0.0	0.0	0.0	0.0	0.030100000000000002	0.0
1.7500000000000004	0.4	0.6	0.8	1.0	1.2	1.4	1.6	1.8	2.0	0.0	0.0	0.0	0.0	0.0	0.0	0.0	0.030100000000000002	0.0
1.8000000000000003	0.4	0.6	0.8	1.0	1.2	1.4	1.6	1.8	2.0	0.0	0.0	0.0	0.0	0.0	0.0033	0.0	0.0076500000000000005	0.0
1.85	0.4	0.6	0.8	1.0	1.2	1.4	1.6	1.8	2.0	0.0	0.0	0.0	0.0	0.0	0.01535	0.011600000000000001	0.0155	0.0
1.9	0.4	0.6	0.8	1.0	1.2	1.4	1.6	1.8	2.0	0.0	0.0	0.0	0.0	0.0	0.0194	0.011600000000000001	0.0379	0.0
1.9499999999999997	0.4	0.6	0.8	1.0	1.2	1.4	1.6	1.8	2.0	0.0	0.0	0.0146	0.0179	0.0	0.03565	0.0286	0.0379	0.01005
2.0000000000000004	0.4	0.6	0.8	1.0	1.2	1.4	1.6	1.8	2.0	0.0241	0.035250000000000004	0.048	0.0495	0.030850000000000002	0.05625	0.035949999999999996	0.04635	0.01005
2.0500000000000003	0.4	0.6	0.8	1.0	1.2	1.4	1.6	1.8	2.0	0.05495	0.0626	0.0695	0.062450000000000006	0.0456	0.0834	0.043800000000000006	0.0527	0.049300000000000004
2.1	0.4	0.6	0.8	1.0	1.2	1.4	1.6	1.8	2.0	0.0692	0.07325	0.08155000000000001	0.09015000000000001	0.06875	0.08600000000000002	0.051050000000000005	0.06185	0.0695
2.15	0.4	0.6	0.8	1.0	1.2	1.4	1.6	1.8	2.0	0.07775	0.077	0.0885	0.0791	0.07825	0.0929	0.07905000000000001	0.0747	0.08015000000000001
2.1999999999999997	0.4	0.6	0.8	1.0	1.2	1.4	1.6	1.8	2.0	0.085	0.10450000000000001	0.1159	0.09135000000000001	0.0963	0.1164	0.1079	0.1066	0.09290000000000001
2.2500000000000004	0.4	0.6	0.8	1.0	1.2	1.4	1.6	1.8	2.0	0.1081	0.12075000000000002	0.14125000000000001	0.12115000000000001	0.10955000000000001	0.14185	0.12345000000000002	0.11985000000000001	0.11665000000000002
2.3000000000000003	0.4	0.6	0.8	1.0	1.2	1.4	1.6	1.8	2.0	0.14005	0.1411	0.1626	0.1364	0.13774999999999998	0.1631	0.1394	0.13190000000000002	0.1331
2.35	0.4	0.6	0.8	1.0	1.2	1.4	1.6	1.8	2.0	0.16245	0.16515000000000002	0.1855	0.161	0.17049999999999998	0.18280000000000002	0.16185000000000002	0.166	0.15795
2.4	0.4	0.6	0.8	1.0	1.2	1.4	1.6	1.8	2.0	0.1827	0.18755	0.21475000000000002	0.17995	0.19290000000000002	0.2022	0.1825	0.18585000000000002	0.1854
2.4499999999999997	0.4	0.6	0.8	1.0	1.2	1.4	1.6	1.8	2.0	0.20855	0.20825000000000002	0.23435000000000003	0.20395000000000002	0.21390000000000003	0.21900000000000003	0.2131	0.21545	0.21065
2.5000000000000004	0.4	0.6	0.8	1.0	1.2	1.4	1.6	1.8	2.0	0.23305	0.23170000000000002	0.2788	0.228	0.24685	0.25405	0.24335	0.2404	0.2344
2.5500000000000003	0.4	0.6	0.8	1.0	1.2	1.4	1.6	1.8	2.0	0.26325000000000004	0.25870000000000004	0.31465	0.2642	0.27275000000000005	0.27715	0.26870000000000005	0.25795	0.26630000000000004
2.6	0.4	0.6	0.8	1.0	1.2	1.4	1.6	1.8	2.0	0.30785	0.3024	0.33675000000000005	0.2997	0.30315000000000003	0.31645	0.29835	0.28275	0.30435
2.65	0.4	0.6	0.8	1.0	1.2	1.4	1.6	1.8	2.0	0.3261	0.3247	0.36075	0.3273	0.32865	0.34945000000000004	0.31825000000000003	0.30395	0.33165
2.6999999999999997	0.4	0.6	0.8	1.0	1.2	1.4	1.6	1.8	2.0	0.3449	0.343	0.38575000000000004	0.35000000000000003	0.35065	0.37915000000000004	0.34855	0.33690000000000003	0.35305000000000003
2.7500000000000004	0.4	0.6	0.8	1.0	1.2	1.4	1.6	1.8	2.0	0.3669	0.36900000000000005	0.40825	0.37734999999999996	0.37055000000000005	0.39494999999999997	0.37255000000000005	0.37195	0.37370000000000003
2.8000000000000003	0.4	0.6	0.8	1.0	1.2	1.4	1.6	1.8	2.0	0.39885000000000004	0.40145000000000003	0.42314999999999997	0.40145000000000003	0.39480000000000004	0.4156	0.39740000000000003	0.3826	0.40005
2.85	0.4	0.6	0.8	1.0	1.2	1.4	1.6	1.8	2.0	0.41985000000000006	0.42405000000000004	0.44150000000000006	0.4183	0.42055000000000003	0.4373	0.40955	0.40204999999999996	0.4209
2.9	0.4	0.6	0.8	1.0	1.2	1.4	1.6	1.8	2.0	0.44255000000000005	0.4347	0.45765	0.42615000000000003	0.4454	0.45539999999999997	0.42779999999999996	0.42045000000000005	0.44345
2.9499999999999997	0.4	0.6	0.8	1.0	1.2	1.4	1.6	1.8	2.0	0.45265	0.44315000000000004	0.46640000000000004	0.4445	0.45445	0.4658	0.44455	0.4353	0.4545
3.0000000000000004	0.4	0.6	0.8	1.0	1.2	1.4	1.6	1.8	2.0	0.45935000000000004	0.46310000000000007	0.47	0.45775	0.46385000000000004	0.4721000000000001	0.45285	0.45210000000000006	0.46130000000000004
3.0500000000000003	0.4	0.6	0.8	1.0	1.2	1.4	1.6	1.8	2.0	0.46535000000000004	0.47255	0.47914999999999996	0.46695000000000003	0.4709	0.48275	0.46245	0.4661	0.47105
3.1	0.4	0.6	0.8	1.0	1.2	1.4	1.6	1.8	2.0	0.46320000000000006	0.47300000000000003	0.48805	0.4736	0.47555000000000003	0.4933	0.46635000000000004	0.47345	0.48305
3.15	0.4	0.6	0.8	1.0	1.2	1.4	1.6	1.8	2.0	0.46185	0.4754	0.48805	0.47920000000000007	0.48115	0.4956	0.47465	0.47735	0.48745
3.1999999999999997	0.4	0.6	0.8	1.0	1.2	1.4	1.6	1.8	2.0	0.46445000000000003	0.48835	0.49495	0.48375000000000007	0.48930000000000007	0.49970000000000003	0.48490000000000005	0.48655000000000004	0.49210000000000004
3.2500000000000004	0.4	0.6	0.8	1.0	1.2	1.4	1.6	1.8	2.0	0.46415	0.487	0.5014000000000001	0.48360000000000003	0.49560000000000004	0.5043500000000001	0.49470000000000003	0.49425	0.49955000000000005
3.3000000000000003	0.4	0.6	0.8	1.0	1.2	1.4	1.6	1.8	2.0	0.46205	0.49124999999999996	0.5015499999999999	0.49105	0.49695	0.5065	0.5004	0.49845	0.5065999999999999
3.35	0.4	0.6	0.8	1.0	1.2	1.4	1.6	1.8	2.0	0.46055	0.50245	0.49775	0.49605	0.5056	0.5125	0.50705	0.5048	0.51005
3.4	0.4	0.6	0.8	1.0	1.2	1.4	1.6	1.8	2.0	0.45885	0.50695	0.5053000000000001	0.49905	0.5122	0.5209	0.5083000000000001	0.51355	0.51475
3.4499999999999997	0.4	0.6	0.8	1.0	1.2	1.4	1.6	1.8	2.0	0.44705000000000006	0.50665	0.5123500000000001	0.50675	0.5131000000000001	0.52435	0.5104	0.5194	0.52465
3.5000000000000004	0.4	0.6	0.8	1.0	1.2	1.4	1.6	1.8	2.0	0.43845	0.5161000000000001	0.5212	0.51415	0.52465	0.53095	0.5221500000000001	0.5300499999999999	0.5284000000000001
3.5500000000000003	0.4	0.6	0.8	1.0	1.2	1.4	1.6	1.8	2.0	0.4314	0.5216500000000001	0.5302	0.5185000000000001	0.53885	0.5409	0.5335500000000001	0.5347000000000001	0.5327999999999999
3.6	0.4	0.6	0.8	1.0	1.2	1.4	1.6	1.8	2.0	0.4267500000000001	0.5263	0.53885	0.5296000000000001	0.5462500000000001	0.5445500000000001	0.5432	0.54	0.542
3.65	0.4	0.6	0.8	1.0	1.2	1.4	1.6	1.8	2.0	0.42315	0.5448500000000001	0.54345	0.5445500000000001	0.5507500000000001	0.55275	0.55035	0.5481	0.54955
3.6999999999999997	0.4	0.6	0.8	1.0	1.2	1.4	1.6	1.8	2.0	0.42075000000000007	0.56505	0.5549999999999999	0.5489	0.5559000000000001	0.5638500000000001	0.56145	0.55965	0.5547
3.7500000000000004	0.4	0.6	0.8	1.0	1.2	1.4	1.6	1.8	2.0	0.4176	0.57155	0.5640000000000001	0.5601	0.5596500000000001	0.57255	0.56415	0.5676	0.56625
3.8000000000000003	0.4	0.6	0.8	1.0	1.2	1.4	1.6	1.8	2.0	0.4146	0.57785	0.5769	0.5691	0.5680500000000002	0.57945	0.5759000000000001	0.5827	0.5740500000000001
3.85	0.4	0.6	0.8	1.0	1.2	1.4	1.6	1.8	2.0	0.4058	0.5841000000000001	0.5931500000000001	0.57425	0.5872	0.5887500000000001	0.5940000000000001	0.58935	0.5861000000000001
3.9	0.4	0.6	0.8	1.0	1.2	1.4	1.6	1.8	2.0	0.40035	0.5892999999999999	0.60155	0.58965	0.5975000000000001	0.5963	0.6009	0.5962500000000001	0.5952500000000001
3.9499999999999997	0.4	0.6	0.8	1.0	1.2	1.4	1.6	1.8	2.0	0.3961	0.6017	0.6123500000000001	0.6063500000000001	0.608	0.6104	0.6113	0.60425	0.60395
4.0	0.4	0.6	0.8	1.0	1.2	1.4	1.6	1.8	2.0	0.39640000000000003	0.6095	0.62375	0.6184999999999999	0.6147500000000001	0.6279	0.6176	0.61355	0.61385
4.050000000000001	0.4	0.6	0.8	1.0	1.2	1.4	1.6	1.8	2.0	0.39385000000000003	0.61295	0.6376	0.6392	0.6167	0.6414500000000001	0.6246	0.62775	0.62655
4.1	0.4	0.6	0.8	1.0	1.2	1.4	1.6	1.8	2.0	0.39250000000000007	0.6159500000000001	0.65515	0.6526000000000001	0.6426999999999999	0.65845	0.64265	0.64285	0.6347
4.15	0.4	0.6	0.8	1.0	1.2	1.4	1.6	1.8	2.0	0.3916	0.61385	0.66505	0.65995	0.65515	0.6680999999999999	0.6526000000000001	0.64945	0.6466000000000001
4.199999999999999	0.4	0.6	0.8	1.0	1.2	1.4	1.6	1.8	2.0	0.38875000000000004	0.6141500000000001	0.6737500000000001	0.6797500000000001	0.6664000000000001	0.6793	0.66835	0.66265	0.66355
4.25	0.4	0.6	0.8	1.0	1.2	1.4	1.6	1.8	2.0	0.3874	0.61745	0.6909000000000001	0.68875	0.6741	0.6916	0.6768500000000001	0.6756	0.6747500000000001
4.300000000000001	0.4	0.6	0.8	1.0	1.2	1.4	1.6	1.8	2.0	0.38545	0.6191	0.7021500000000002	0.7005	0.6841	0.70095	0.6839999999999999	0.6889500000000001	0.6897
4.35	0.4	0.6	0.8	1.0	1.2	1.4	1.6	1.8	2.0	0.38515	0.6182	0.72175	0.7121999999999999	0.7035	0.7179	0.7068	0.6994500000000001	0.7020000000000001
4.4	0.4	0.6	0.8	1.0	1.2	1.4	1.6	1.8	2.0	0.38305	0.6158	0.7352	0.7202500000000001	0.7163	0.7307	0.71675	0.7035	0.71915
4.449999999999999	0.4	0.6	0.8	1.0	1.2	1.4	1.6	1.8	2.0	0.3847	0.60755	0.7454000000000001	0.7391	0.7300500000000001	0.74255	0.73475	0.7200500000000001	0.73595
4.5	0.4	0.6	0.8	1.0	1.2	1.4	1.6	1.8	2.0	0.3871	0.6105500000000001	0.75935	0.75635	0.7416	0.75815	0.74615	0.73445	0.74375
4.550000000000001	0.4	0.6	0.8	1.0	1.2	1.4	1.6	1.8	2.0	0.38545	0.61055	0.7647999999999999	0.7660500000000001	0.7568	0.77025	0.7579	0.7547000000000001	0.7592
4.6	0.4	0.6	0.8	1.0	1.2	1.4	1.6	1.8	2.0	0.3859	0.6104	0.7792000000000001	0.7746500000000001	0.7719499999999999	0.7852	0.7756000000000001	0.76345	0.7705000000000001
4.65	0.4	0.6	0.8	1.0	1.2	1.4	1.6	1.8	2.0	0.3874	0.6071	0.7922500000000001	0.7879	0.78415	0.7972	0.7891	0.7799	0.7838499999999999
4.699999999999999	0.4	0.6	0.8	1.0	1.2	1.4	1.6	1.8	2.0	0.38815	0.6026	0.7993	0.795	0.7943500000000001	0.8079500000000001	0.7940499999999999	0.796	0.7948000000000001
4.75	0.4	0.6	0.8	1.0	1.2	1.4	1.6	1.8	2.0	0.38965	0.6011000000000001	0.80665	0.8082	0.8079000000000001	0.8193	0.8052000000000001	0.8194	0.8091
4.800000000000001	0.4	0.6	0.8	1.0	1.2	1.4	1.6	1.8	2.0	0.39280000000000004	0.60485	0.8164	0.82035	0.81925	0.8340000000000001	0.8189500000000001	0.82845	0.8208
4.85	0.4	0.6	0.8	1.0	1.2	1.4	1.6	1.8	2.0	0.3958	0.6032	0.8179000000000001	0.8352	0.8277000000000001	0.8460000000000001	0.8302	0.8361	0.8361000000000001
4.9	0.4	0.6	0.8	1.0	1.2	1.4	1.6	1.8	2.0	0.39835000000000004	0.5999	0.8211	0.8462000000000001	0.8382000000000001	0.8583	0.83545	0.8491500000000001	0.8475
4.949999999999999	0.4	0.6	0.8	1.0	1.2	1.4	1.6	1.8	2.0	0.39880000000000004	0.59345	0.8230500000000001	0.85705	0.8498000000000001	0.8709500000000001	0.84955	0.86805	0.86255
5.0	0.4	0.6	0.8	1.0	1.2	1.4	1.6	1.8	2.0	0.39955	0.59435	0.8230500000000001	0.8699	0.8613999999999999	0.88205	0.8611000000000001	0.87455	0.8730500000000001
5.049999999999999	0.4	0.6	0.8	1.0	1.2	1.4	1.6	1.8	2.0	0.39940000000000003	0.5972000000000001	0.8184	0.88595	0.87485	0.8912	0.8789000000000001	0.88295	0.8865500000000001
5.1	0.4	0.6	0.8	1.0	1.2	1.4	1.6	1.8	2.0	0.39955	0.5984	0.8152	0.8965000000000001	0.8868500000000001	0.90285	0.8882000000000001	0.90105	0.8998
5.15	0.4	0.6	0.8	1.0	1.2	1.4	1.6	1.8	2.0	0.4005	0.6059000000000001	0.8137000000000001	0.9059	0.9065000000000001	0.90815	0.9024	0.91825	0.9065500000000001
5.199999999999999	0.4	0.6	0.8	1.0	1.2	1.4	1.6	1.8	2.0	0.4035000000000001	0.6080000000000001	0.8123	0.916	0.9236500000000001	0.92305	0.91525	0.9227500000000001	0.91285
5.25	0.4	0.6	0.8	1.0	1.2	1.4	1.6	1.8	2.0	0.40515	0.6076999999999999	0.8145500000000001	0.9265000000000001	0.9313	0.9411	0.9283	0.9286	0.9235
5.299999999999999	0.4	0.6	0.8	1.0	1.2	1.4	1.6	1.8	2.0	0.40290000000000004	0.61145	0.8155000000000001	0.93945	0.94005	0.9507000000000001	0.9377500000000001	0.9459500000000001	0.9328000000000001
5.35	0.4	0.6	0.8	1.0	1.2	1.4	1.6	1.8	2.0	0.40290000000000004	0.6113	0.8143	0.94825	0.9459500000000001	0.9610500000000001	0.9509000000000001	0.9555	0.94515
5.4	0.4	0.6	0.8	1.0	1.2	1.4	1.6	1.8	2.0	0.40230000000000005	0.6063500000000001	0.81365	0.96135	0.9654	0.9709500000000001	0.9631500000000001	0.9669000000000001	0.9527000000000001
5.449999999999999	0.4	0.6	0.8	1.0	1.2	1.4	1.6	1.8	2.0	0.4002	0.6035	0.81425	0.9694500000000001	0.9738	0.9741	0.9738	0.9768000000000001	0.9635500000000001
5.5	0.4	0.6	0.8	1.0	1.2	1.4	1.6	1.8	2.0	0.39990000000000003	0.59795	0.82045	0.97515	0.98885	0.9903500000000001	0.98845	0.9881	0.9778500000000001
5.549999999999999	0.4	0.6	0.8	1.0	1.2	1.4	1.6	1.8	2.0	0.40155	0.5975	0.81545	0.9802500000000001	0.99975	1.00565	0.9977500000000001	0.9963000000000001	0.9943
5.6	0.4	0.6	0.8	1.0	1.2	1.4	1.6	1.8	2.0	0.40475000000000005	0.5999	0.81185	0.9854	1.013	1.0196	1.0133	1.0067000000000002	1.0121
5.65	0.4	0.6	0.8	1.0	1.2	1.4	1.6	1.8	2.0	0.40505	0.5952500000000001	0.81155	0.9948	1.0170500000000002	1.03285	1.0254500000000002	1.0151000000000001	1.0264000000000002
5.699999999999999	0.4	0.6	0.8	1.0	1.2	1.4	1.6	1.8	2.0	0.40925	0.5939000000000001	0.8103	1.0023	1.03695	1.04245	1.0406000000000002	1.0257500000000002	1.0375500000000002
5.75	0.4	0.6	0.8	1.0	1.2	1.4	1.6	1.8	2.0	0.4101	0.5917	0.8035000000000001	1.00575	1.04615	1.05655	1.05335	1.03375	1.0516
5.799999999999999	0.4	0.6	0.8	1.0	1.2	1.4	1.6	1.8	2.0	0.407	0.5914	0.7993	1.00635	1.0580500000000002	1.06705	1.0577	1.0502	1.0594000000000001
5.85	0.4	0.6	0.8	1.0	1.2	1.4	1.6	1.8	2.0	0.4049	0.5943	0.7999	1.0110500000000002	1.06915	1.0792000000000002	1.0707	1.0722	1.06855
5.9	0.4	0.6	0.8	1.0	1.2	1.4	1.6	1.8	2.0	0.40975	0.59175	0.7999	1.01345	1.0803500000000001	1.0965	1.08925	1.08365	1.0780500000000002
5.949999999999999	0.4	0.6	0.8	1.0	1.2	1.4	1.6	1.8	2.0	0.4107	0.5916	0.7966000000000001	1.01465	1.0883500000000002	1.1056500000000002	1.09435	1.09575	1.0915000000000001
6.0	0.4	0.6	0.8	1.0	1.2	1.4	1.6	1.8	2.0	0.40850000000000003	0.58975	0.7908999999999999	1.01845	1.1064	1.11705	1.10065	1.1115	1.1031
6.049999999999999	0.4	0.6	0.8	1.0	1.2	1.4	1.6	1.8	2.0	0.4059	0.5905	0.7912	1.01875	1.12145	1.1331	1.1141	1.1178000000000001	1.1149499999999999
6.1	0.4	0.6	0.8	1.0	1.2	1.4	1.6	1.8	2.0	0.40275	0.59465	0.7888	1.0177	1.1311499999999999	1.1429	1.1261	1.12745	1.1322
6.15	0.4	0.6	0.8	1.0	1.2	1.4	1.6	1.8	2.0	0.3982	0.5937	0.78865	1.0142000000000002	1.14605	1.1498	1.14575	1.1423	1.14785
6.199999999999999	0.4	0.6	0.8	1.0	1.2	1.4	1.6	1.8	2.0	0.394	0.5941500000000001	0.7894000000000001	1.01435	1.1571500000000001	1.1615	1.1614000000000002	1.15085	1.16135
6.25	0.4	0.6	0.8	1.0	1.2	1.4	1.6	1.8	2.0	0.39070000000000005	0.5957000000000001	0.79135	1.01615	1.1639	1.1834000000000002	1.1669500000000002	1.1651500000000001	1.1716
6.299999999999999	0.4	0.6	0.8	1.0	1.2	1.4	1.6	1.8	2.0	0.39144999999999996	0.5936000000000001	0.7933000000000001	1.0154	1.1741000000000001	1.2028	1.16905	1.18295	1.17755
6.35	0.4	0.6	0.8	1.0	1.2	1.4	1.6	1.8	2.0	0.39235	0.5953999999999999	0.7916500000000001	1.01855	1.1878000000000002	1.20975	1.1753	1.19155	1.1912500000000001
6.4	0.4	0.6	0.8	1.0	1.2	1.4	1.6	1.8	2.0	0.39325	0.6014	0.7921	1.0275500000000002	1.1956	1.22275	1.1923000000000001	1.2027999999999999	1.201
6.449999999999999	0.4	0.6	0.8	1.0	1.2	1.4	1.6	1.8	2.0	0.39805	0.59855	0.7939	1.02395	1.2016	1.2303	1.2162000000000002	1.20885	1.21325
6.5	0.4	0.6	0.8	1.0	1.2	1.4	1.6	1.8	2.0	0.40005	0.59855	0.7969	1.0200500000000001	1.2025000000000001	1.2405000000000002	1.22805	1.2171500000000002	1.23015
6.550000000000001	0.4	0.6	0.8	1.0	1.2	1.4	1.6	1.8	2.0	0.39880000000000004	0.59645	0.79975	1.0181	1.20655	1.2486000000000002	1.23855	1.23735	1.2417000000000002
6.6	0.4	0.6	0.8	1.0	1.2	1.4	1.6	1.8	2.0	0.39595	0.6021500000000001	0.8009499999999999	1.01165	1.21375	1.2596	1.2513	1.2486000000000002	1.2565000000000002
6.65	0.4	0.6	0.8	1.0	1.2	1.4	1.6	1.8	2.0	0.3952	0.6063500000000001	0.8003500000000001	1.00635	1.2142500000000003	1.27865	1.2643	1.25595	1.26715
6.699999999999999	0.4	0.6	0.8	1.0	1.2	1.4	1.6	1.8	2.0	0.3964	0.6038000000000001	0.80155	1.00045	1.2119499999999999	1.29155	1.2806	1.2632500000000002	1.27715
6.75	0.4	0.6	0.8	1.0	1.2	1.4	1.6	1.8	2.0	0.39955	0.59945	0.80485	1.0024000000000002	1.2131500000000002	1.31	1.2869000000000002	1.2770000000000001	1.29725
6.800000000000001	0.4	0.6	0.8	1.0	1.2	1.4	1.6	1.8	2.0	0.4005000000000001	0.5951000000000001	0.80415	1.0059500000000001	1.21575	1.31725	1.3034500000000002	1.2917	1.3059
6.85	0.4	0.6	0.8	1.0	1.2	1.4	1.6	1.8	2.0	0.40335	0.59345	0.8026500000000001	0.9979500000000001	1.22285	1.3237	1.3246000000000002	1.30955	1.32055
6.9	0.4	0.6	0.8	1.0	1.2	1.4	1.6	1.8	2.0	0.4037	0.5978	0.8024500000000001	0.99265	1.22225	1.3260999999999998	1.3381	1.32475	1.3276000000000001
6.949999999999999	0.4	0.6	0.8	1.0	1.2	1.4	1.6	1.8	2.0	0.40020000000000006	0.5981000000000001	0.8008	0.9919	1.22685	1.3413000000000002	1.34595	1.33615	1.3363
7.0	0.4	0.6	0.8	1.0	1.2	1.4	1.6	1.8	2.0	0.39935	0.5970500000000001	0.7978	0.9920000000000001	1.2265500000000003	1.3653500000000003	1.35345	1.3450499999999999	1.35305
7.050000000000001	0.4	0.6	0.8	1.0	1.2	1.4	1.6	1.8	2.0	0.39515	0.5942000000000001	0.7954	0.9905000000000002	1.2197000000000002	1.3749	1.3648	1.3749	1.36405
7.1	0.4	0.6	0.8	1.0	1.2	1.4	1.6	1.8	2.0	0.39635	0.5907	0.7924	0.9911000000000001	1.2164000000000001	1.3894000000000002	1.3853	1.3963	1.37295
7.15	0.4	0.6	0.8	1.0	1.2	1.4	1.6	1.8	2.0	0.395	0.59355	0.7957000000000001	0.9905	1.21895	1.41025	1.40455	1.4104	1.38725
7.199999999999999	0.4	0.6	0.8	1.0	1.2	1.4	1.6	1.8	2.0	0.3919	0.60155	0.8007	0.9917499999999999	1.2223000000000002	1.4194499999999999	1.42205	1.4246	1.40035
7.25	0.4	0.6	0.8	1.0	1.2	1.4	1.6	1.8	2.0	0.39265	0.5990000000000001	0.8026500000000001	0.9888500000000001	1.222	1.4208	1.43205	1.4373000000000002	1.4122000000000003
7.300000000000001	0.4	0.6	0.8	1.0	1.2	1.4	1.6	1.8	2.0	0.38844999999999996	0.59945	0.8048500000000001	0.9908	1.2193	1.4269500000000002	1.4481000000000002	1.45575	1.4266
7.35	0.4	0.6	0.8	1.0	1.2	1.4	1.6	1.8	2.0	0.3871	0.5978	0.8123	0.99055	1.21515	1.4314500000000001	1.4669	1.4656	1.4570000000000003
7.4	0.4	0.6	0.8	1.0	1.2	1.4	1.6	1.8	2.0	0.38680000000000003	0.6021500000000001	0.8129	0.99535	1.2053500000000001	1.4315499999999999	1.4835500000000001	1.4808500000000002	1.4775
7.449999999999999	0.4	0.6	0.8	1.0	1.2	1.4	1.6	1.8	2.0	0.38815	0.6104	0.8068000000000001	0.99685	1.2025000000000001	1.43215	1.50725	1.49375	1.4970500000000002
7.5	0.4	0.6	0.8	1.0	1.2	1.4	1.6	1.8	2.0	0.3895	0.6087500000000001	0.8023	0.9973000000000001	1.2031	1.43065	1.5254500000000002	1.5108000000000001	1.5138000000000003
7.550000000000001	0.4	0.6	0.8	1.0	1.2	1.4	1.6	1.8	2.0	0.39390000000000003	0.6056	0.80215	0.9991	1.2019000000000002	1.42625	1.5382	1.52545	1.5335500000000002
7.6	0.4	0.6	0.8	1.0	1.2	1.4	1.6	1.8	2.0	0.39555000000000007	0.60395	0.8054500000000001	0.9967	1.19125	1.4195000000000002	1.5486	1.5453000000000001	1.54895
7.65	0.4	0.6	0.8	1.0	1.2	1.4	1.6	1.8	2.0	0.40005000000000007	0.6038	0.8065500000000001	0.9973500000000001	1.1872	1.41725	1.5615	1.5602	1.5693000000000001
7.699999999999999	0.4	0.6	0.8	1.0	1.2	1.4	1.6	1.8	2.0	0.40625	0.6086	0.8085	0.9963000000000001	1.1849500000000002	1.4141	1.57365	1.5757500000000002	1.5938
7.75	0.4	0.6	0.8	1.0	1.2	1.4	1.6	1.8	2.0	0.40900000000000003	0.611	0.8090999999999999	0.9944500000000001	1.1854	1.40855	1.5851	1.5926	1.60525
7.800000000000001	0.4	0.6	0.8	1.0	1.2	1.4	1.6	1.8	2.0	0.41050000000000003	0.6065	0.80515	0.9967500000000001	1.1851	1.40585	1.5972499999999998	1.60785	1.6108000000000002
7.85	0.4	0.6	0.8	1.0	1.2	1.4	1.6	1.8	2.0	0.41325	0.605	0.7993000000000001	1.0015500000000002	1.18175	1.3978000000000002	1.6056000000000004	1.62425	1.6162999999999998
7.9	0.4	0.6	0.8	1.0	1.2	1.4	1.6	1.8	2.0	0.4167	0.6024499999999999	0.7943500000000001	0.9999	1.1743000000000001	1.38375	1.61205	1.62775	1.6308500000000001
7.949999999999999	0.4	0.6	0.8	1.0	1.2	1.4	1.6	1.8	2.0	0.42195000000000005	0.6087499999999999	0.79135	1.00045	1.17145	1.3746000000000003	1.6205	1.6297000000000001	1.6431
8.0	0.4	0.6	0.8	1.0	1.2	1.4	1.6	1.8	2.0	0.42300000000000004	0.6068	0.79315	1.0097	1.1781000000000001	1.38665	1.622	1.6361500000000002	1.6491
8.05	0.4	0.6	0.8	1.0	1.2	1.4	1.6	1.8	2.0	0.42585000000000006	0.6053000000000001	0.79735	1.00745	1.1907999999999999	1.39975	1.6200500000000002	1.65835	1.6542000000000001
8.1	0.4	0.6	0.8	1.0	1.2	1.4	1.6	1.8	2.0	0.42840000000000006	0.60215	0.8024500000000001	1.00325	1.1906500000000002	1.40915	1.62455	1.6714	1.6641
8.15	0.4	0.6	0.8	1.0	1.2	1.4	1.6	1.8	2.0	0.43065000000000003	0.5996	0.80265	1.0046000000000002	1.18675	1.4114000000000002	1.62545	1.6793	1.6684500000000002
8.2	0.4	0.6	0.8	1.0	1.2	1.4	1.6	1.8	2.0	0.4319	0.60335	0.7991500000000001	1.0018500000000001	1.19425	1.41995	1.62755	1.685	1.67715
8.25	0.4	0.6	0.8	1.0	1.2	1.4	1.6	1.8	2.0	0.42450000000000004	0.608	0.7942	1.00425	1.1938	1.4144	1.6277000000000001	1.6913	1.6950500000000002
8.3	0.4	0.6	0.8	1.0	1.2	1.4	1.6	1.8	2.0	0.42464999999999997	0.5999	0.79135	1.00215	1.1932	1.39435	1.62435	1.7018000000000002	1.71075
8.35	0.4	0.6	0.8	1.0	1.2	1.4	1.6	1.8	2.0	0.42085	0.5981000000000001	0.79435	1.00045	1.192	1.3836500000000003	1.6132499999999999	1.7152500000000002	1.72195
8.4	0.4	0.6	0.8	1.0	1.2	1.4	1.6	1.8	2.0	0.41450000000000004	0.5972000000000001	0.7951	1.0039500000000001	1.1923000000000001	1.38545	1.61385	1.7225	1.7357500000000001
8.45	0.4	0.6	0.8	1.0	1.2	1.4	1.6	1.8	2.0	0.41125	0.6017	0.7976500000000001	1.00355	1.19845	1.3858000000000001	1.6185000000000003	1.73005	1.74025
8.5	0.4	0.6	0.8	1.0	1.2	1.4	1.6	1.8	2.0	0.41035	0.6101000000000001	0.8038	1.0049000000000001	1.2058	1.3886500000000002	1.61455	1.7481000000000002	1.7530500000000002
8.55	0.4	0.6	0.8	1.0	1.2	1.4	1.6	1.8	2.0	0.40505	0.6035	0.8038	1.0031	1.2058	1.3929	1.6059999999999999	1.76395	1.7631000000000001
8.6	0.4	0.6	0.8	1.0	1.2	1.4	1.6	1.8	2.0	0.39720000000000005	0.6002000000000001	0.8014000000000001	1.0002499999999999	1.2047500000000002	1.3946	1.59565	1.7796	1.7775
8.65	0.4	0.6	0.8	1.0	1.2	1.4	1.6	1.8	2.0	0.39295	0.5991500000000001	0.80005	0.9976499999999999	1.2047500000000002	1.3981	1.5919000000000003	1.79115	1.7931000000000001
8.7	0.4	0.6	0.8	1.0	1.2	1.4	1.6	1.8	2.0	0.39475000000000005	0.59765	0.7985500000000001	0.996	1.2056499999999999	1.4028	1.5931000000000002	1.8111	1.8028
8.75	0.4	0.6	0.8	1.0	1.2	1.4	1.6	1.8	2.0	0.39354999999999996	0.6029	0.79705	0.9952000000000001	1.2088	1.4043	1.5939999999999999	1.8281	1.8146
8.8	0.4	0.6	0.8	1.0	1.2	1.4	1.6	1.8	2.0	0.38950000000000007	0.6111500000000001	0.79705	0.99295	1.2073	1.4037000000000002	1.5877000000000003	1.8270500000000003	1.8224
8.85	0.4	0.6	0.8	1.0	1.2	1.4	1.6	1.8	2.0	0.38770000000000004	0.6062000000000001	0.79405	0.994	1.2033	1.4052000000000002	1.5795000000000001	1.8284	1.8337
8.9	0.4	0.6	0.8	1.0	1.2	1.4	1.6	1.8	2.0	0.38875	0.60725	0.7945	0.99915	1.2006000000000001	1.40855	1.5754000000000001	1.8384	1.8606500000000001
8.95	0.4	0.6	0.8	1.0	1.2	1.4	1.6	1.8	2.0	0.38755	0.6059000000000001	0.7948000000000001	0.996	1.20055	1.40855	1.576	1.8408	1.8724
9.0	0.4	0.6	0.8	1.0	1.2	1.4	1.6	1.8	2.0	0.38035	0.6053000000000001	0.79975	0.9940500000000001	1.2063000000000001	1.4094	1.5824	1.83915	1.875
9.05	0.4	0.6	0.8	1.0	1.2	1.4	1.6	1.8	2.0	0.3775	0.61175	0.80095	0.99175	1.20705	1.407	1.5903500000000002	1.8319	1.8910500000000001
9.1	0.4	0.6	0.8	1.0	1.2	1.4	1.6	1.8	2.0	0.38560000000000005	0.6075499999999999	0.8026500000000001	0.9976	1.20565	1.4073000000000002	1.59565	1.83025	1.9232
9.15	0.4	0.6	0.8	1.0	1.2	1.4	1.6	1.8	2.0	0.38935	0.6060500000000001	0.79825	0.9979000000000001	1.21155	1.4102000000000001	1.5941500000000002	1.8249000000000002	1.9391500000000002
9.2	0.4	0.6	0.8	1.0	1.2	1.4	1.6	1.8	2.0	0.38785000000000003	0.6083000000000001	0.7979500000000002	0.9939	1.2153	1.4067500000000002	1.58765	1.8118	1.9519499999999999
9.25	0.4	0.6	0.8	1.0	1.2	1.4	1.6	1.8	2.0	0.39220000000000005	0.6056	0.8001	0.99035	1.21595	1.40175	1.58975	1.80865	1.9531500000000002
9.3	0.4	0.6	0.8	1.0	1.2	1.4	1.6	1.8	2.0	0.3951	0.6131	0.80645	0.99065	1.2146000000000001	1.39525	1.6009	1.8161	1.9545
9.35	0.4	0.6	0.8	1.0	1.2	1.4	1.6	1.8	2.0	0.39645	0.6077	0.8070500000000002	0.99125	1.2120000000000002	1.3937500000000003	1.6045	1.8198500000000002	1.9676500000000001
9.4	0.4	0.6	0.8	1.0	1.2	1.4	1.6	1.8	2.0	0.39610000000000006	0.6029	0.8043000000000001	0.99655	1.2087	1.3942	1.5983500000000002	1.81655	1.9854000000000003
9.45	0.4	0.6	0.8	1.0	1.2	1.4	1.6	1.8	2.0	0.39280000000000004	0.599	0.8034	0.99945	1.2087	1.39355	1.5988000000000002	1.8076	1.9899
9.5	0.4	0.6	0.8	1.0	1.2	1.4	1.6	1.8	2.0	0.39885000000000004	0.59645	0.8088	1.0032	1.20855	1.396	1.59985	1.80475	1.9914
9.55	0.4	0.6	0.8	1.0	1.2	1.4	1.6	1.8	2.0	0.39990000000000003	0.5978	0.8094	1.0043	1.2102000000000002	1.39585	1.6006	1.7955	1.9989500000000002
9.6	0.4	0.6	0.8	1.0	1.2	1.4	1.6	1.8	2.0	0.3958	0.6002000000000001	0.80715	1.0022	1.2069999999999999	1.39345	1.60225	1.7764499999999999	2.0151000000000003
9.65	0.4	0.6	0.8	1.0	1.2	1.4	1.6	1.8	2.0	0.39505	0.5972000000000001	0.8059499999999999	0.9950000000000001	1.2069	1.3905500000000002	1.6057000000000001	1.77735	2.0238500000000004
9.7	0.4	0.6	0.8	1.0	1.2	1.4	1.6	1.8	2.0	0.39945	0.5940500000000001	0.8017500000000001	0.9960500000000001	1.20735	1.3920500000000002	1.6043500000000002	1.77735	2.0223
9.75	0.4	0.6	0.8	1.0	1.2	1.4	1.6	1.8	2.0	0.4014	0.59075	0.79845	0.9983000000000001	1.20805	1.3908500000000001	1.60525	1.77465	2.0191000000000003
9.8	0.4	0.6	0.8	1.0	1.2	1.4	1.6	1.8	2.0	0.39670000000000005	0.5912000000000001	0.7992	0.99815	1.2034	1.3899500000000002	1.60495	1.7692	2.03255
9.85	0.4	0.6	0.8	1.0	1.2	1.4	1.6	1.8	2.0	0.3934	0.59675	0.8049000000000001	1.00475	1.1947	1.39405	1.6046500000000001	1.76815	2.0345
9.9	0.4	0.6	0.8	1.0	1.2	1.4	1.6	1.8	2.0	0.3919	0.5958000000000001	0.8076	1.00385	1.19245	1.3975	1.6051000000000002	1.7704	2.02365
9.95	0.4	0.6	0.8	1.0	1.2	1.4	1.6	1.8	2.0	0.39790000000000003	0.59645	0.8073	1.0031	1.1941000000000002	1.3999	1.5994	1.7778	2.0146
10.0	0.4	0.6	0.8	1.0	1.2	1.4	1.6	1.8	2.0	0.3997	0.5993	0.8035000000000001	1.0034	1.1932	1.3970500000000001	1.59745	1.77915	2.0107
10.05	0.4	0.6	0.8	1.0	1.2	1.4	1.6	1.8	2.0	0.4035	0.5935500000000001	0.796	0.99965	1.1887	1.3971999999999998	1.6088500000000001	1.782	2.01025
10.1	0.4	0.6	0.8	1.0	1.2	1.4	1.6	1.8	2.0	0.40885000000000005	0.5999	0.79645	1.0017	1.18525	1.3998	1.6063	1.7956500000000002	2.00725
10.15	0.4	0.6	0.8	1.0	1.2	1.4	1.6	1.8	2.0	0.40940000000000004	0.5962500000000001	0.7994500000000001	1.0036500000000002	1.1834500000000001	1.39935	1.5947500000000001	1.8064500000000001	2.008
10.2	0.4	0.6	0.8	1.0	1.2	1.4	1.6	1.8	2.0	0.40145000000000003	0.59795	0.7978000000000001	1.0029500000000002	1.18615	1.3984	1.5938500000000002	1.80445	1.9999000000000002
10.25	0.4	0.6	0.8	1.0	1.2	1.4	1.6	1.8	2.0	0.39595	0.59855	0.7997500000000001	1.0017500000000001	1.18975	1.4048000000000003	1.5953499999999998	1.8035500000000002	1.9969000000000001
10.3	0.4	0.6	0.8	1.0	1.2	1.4	1.6	1.8	2.0	0.3996	0.5922000000000001	0.7993	1.00535	1.1928999999999998	1.4060000000000001	1.5947500000000001	1.8053500000000002	1.99505
10.35	0.4	0.6	0.8	1.0	1.2	1.4	1.6	1.8	2.0	0.40275	0.5952500000000001	0.7997500000000001	1.00745	1.1914000000000002	1.40145	1.59745	1.8178500000000002	1.98755
10.4	0.4	0.6	0.8	1.0	1.2	1.4	1.6	1.8	2.0	0.4	0.59385	0.8067500000000001	1.00505	1.19335	1.3949000000000003	1.6003000000000003	1.8103500000000001	1.9873500000000002
10.45	0.4	0.6	0.8	1.0	1.2	1.4	1.6	1.8	2.0	0.40065	0.59155	0.8093	0.99915	1.1948500000000002	1.3951000000000002	1.6042	1.8052000000000001	1.9860000000000002
10.5	0.4	0.6	0.8	1.0	1.2	1.4	1.6	1.8	2.0	0.4004	0.5931	0.8085500000000001	1.00095	1.1912500000000001	1.4008	1.6034500000000003	1.8119500000000002	1.9840500000000003
10.55	0.4	0.6	0.8	1.0	1.2	1.4	1.6	1.8	2.0	0.39905	0.59355	0.80705	1.00655	1.1959	1.41065	1.6025500000000001	1.8141	1.9823500000000003
10.6	0.4	0.6	0.8	1.0	1.2	1.4	1.6	1.8	2.0	0.3922	0.5902499999999999	0.803	1.00865	1.2137000000000002	1.412	1.6021	1.81125	1.98205
10.65	0.4	0.6	0.8	1.0	1.2	1.4	1.6	1.8	2.0	0.38980000000000004	0.597	0.79335	1.0070000000000001	1.21265	1.40645	1.60135	1.8199500000000004	1.9845000000000002
10.7	0.4	0.6	0.8	1.0	1.2	1.4	1.6	1.8	2.0	0.39670000000000005	0.5932	0.7951	1.0028	1.21575	1.4023500000000002	1.6015	1.8308	1.98975
10.75	0.4	0.6	0.8	1.0	1.2	1.4	1.6	1.8	2.0	0.3976	0.5945	0.7942	1.00475	1.2209500000000002	1.4011	1.6063	1.82495	1.986
10.8	0.4	0.6	0.8	1.0	1.2	1.4	1.6	1.8	2.0	0.3964	0.5957000000000001	0.7918000000000001	1.0070000000000001	1.22225	1.40335	1.6067500000000001	1.8139500000000002	1.9854
10.85	0.4	0.6	0.8	1.0	1.2	1.4	1.6	1.8	2.0	0.39585000000000004	0.5919500000000001	0.79345	1.00835	1.2352500000000002	1.40485	1.6078000000000001	1.81155	1.9937
10.9	0.4	0.6	0.8	1.0	1.2	1.4	1.6	1.8	2.0	0.40040000000000003	0.59675	0.79725	1.0127000000000002	1.2489999999999999	1.4077500000000003	1.6072000000000002	1.8082	1.99405
10.95	0.4	0.6	0.8	1.0	1.2	1.4	1.6	1.8	2.0	0.40170000000000006	0.5952000000000001	0.8024	1.0124	1.25415	1.4073	1.6084	1.8007499999999999	1.9954000000000003
